# Supplementary material for: Chip collection of hepatocellular carcinoma based on O2 heterogeneity from patient tissue
Source: Nat Commun. 2024 Jun 15;15:5117. doi: 10.1038/s41467-024-49386-8 (PMC11180182; doi:10.1038/s41467-024-49386-8)
Supplement: Supplementary file 4 — Source data [file 41467_2024_49386_MOESM4_ESM.xlsx]

## Sheet: Figure 2c
Figure 2c	Oxygen level (mg/L)
Fiber density (mg/mL)	0 (only hydrogel)	1	2	3
Average	3.08068	3.1706	3.4611	3.6686
Stdev	0.0258798	0.0338846	0.0338846	0.0677692

## Sheet: Figure 2b
Figure 2b	Hydrogel porosity (%)
Fiber density (mg mL-1)	0 (only hydrogel)	1	2	3
Average	38.8259	44.4802	54.614	73.0006
Stdev	1.72967	0.700043	0.373473	7.5669

## Sheet: Figure 2d
Figure 2d	Diffusion coefficient
Fiber density (mg/mL)	0 (only hydrogel)	1	2	3
Average	0.18	0.256667	0.399667	0.521
Stdev	0.00909212	0.0589765	0.0701633	0.11314

## Sheet: Figure 2g
Figure 2g	Oxygen level (mg/L)
	Fiber density (mg/mL)
Distance from inlet (m)	0	1	2	3
2.01812e-05	6	5.99999	6.03767	6.18044
0.000222201	5.65203	5.73708	5.72517	5.94958
0.000424222	5.30406	5.47417	5.61267	5.81872
0.000626242	5.05609	5.21126	5.40017	5.68786
0.000828262	4.80812	4.94835	5.08767	5.457
0.00103028	4.46015	4.68544	4.87517	5.22614
0.0012323	4.11218	4.42253	4.56267	4.99528
0.00143432	3.96421	4.25962	4.35017	4.76442
0.00163634	3.65271	4.03518	4.17208	4.57132
0.00183836	3.31624	3.89671	4.03767	4.53356
0.00204038	3.03124	3.64763	3.83787	4.36321
0.0022424	2.91628	3.5853	3.66236	4.31708
0.00244442	2.81752	3.35394	3.44678	4.22698
0.00264644	2.69304	3.10908	3.21516	4.14092
0.00284846	2.53475	2.91358	3.0652	4.04733
0.00305048	2.35277	2.68084	2.93377	3.94486
0.0032525	2.2443	2.50265	2.82612	3.81058
0.00345452	2.03319	2.31915	2.71301	3.70539
0.00365654	1.86269	2.16664	2.61387	3.62601
0.00385856	1.73112	2.04675	2.53342	3.50431
0.00406058	1.60132	1.92689	2.45126	3.41686
0.0042626	1.44022	1.77319	2.33976	3.28681
0.00446462	1.32258	1.65946	2.25531	3.18989
0.00466665	1.24384	1.58081	2.19283	3.08571
0.00486867	1.10955	1.44459	2.08214	2.99168
0.00507069	1.03801	1.37017	2.01944	2.93823
0.00527271	0.986897	1.31624	1.97269	2.83386
0.00547473	0.899199	1.22174	1.88654	2.68113
0.00567675	0.847232	1.16485	1.83399	2.64202
0.00587877	0.799708	1.11232	1.78493	2.58711
0.00608079	0.743899	1.0488	1.72127	2.49676
0.00628281	0.691004	0.988173	1.65975	2.42074
0.00648483	0.656334	0.947765	1.61768	2.36374
0.00668685	0.624195	0.909802	1.57723	2.30407
0.00688887	0.589878	0.869172	1.5341	2.23801
0.00709089	0.543735	0.812442	1.46835	2.16966
0.00729291	0.522391	0.78597	1.43754	2.1168
0.00749493	0.494269	0.750982	1.39674	2.06732
0.00769695	0.47018	0.7202	1.35854	2.00136
0.00789897	0.447476	0.690675	1.32055	1.95495
0.00810099	0.423534	0.659334	1.27984	1.89624
0.00830301	0.400456	0.628847	1.2396	1.84617
0.00850503	0.381593	0.603543	1.20514	1.79543
0.00870705	0.368056	0.58519	1.17958	1.73258
0.00890907	0.349705	0.560138	1.14424	1.70158
0.00911109	0.327158	0.528941	1.09923	1.66492
0.00931311	0.316734	0.514178	1.07694	1.63047
0.00951513	0.305382	0.498084	1.05248	1.56527
0.00971715	0.292965	0.480276	1.02477	1.52657
0.00991917	0.279466	0.460756	0.993919	1.49292
0.0101212	0.267743	0.443675	0.966499	1.46256
0.0103232	0.255224	0.425444	0.937267	1.41941
0.0105252	0.245343	0.410657	0.912278	1.37752
0.0107273	0.239515	0.401747	0.896618	1.34322
0.0109293	0.229025	0.385794	0.868769	1.3182
0.0111313	0.220571	0.372791	0.845504	1.28859
0.0113333	0.211748	0.359528	0.822812	1.2437
0.0115353	0.204915	0.348773	0.802741	1.2147
0.0117374	0.199104	0.33945	0.784767	1.18286
0.0119394	0.191041	0.326717	0.760843	1.15146
0.0121414	0.183234	0.314417	0.737759	1.12
0.0123434	0.177262	0.304677	0.718413	1.08381
0.0125454	0.1732	0.298183	0.705878	1.06008
0.0127475	0.166956	0.288118	0.68617	1.02444
0.0129495	0.161435	0.278714	0.666153	0.990368
0.0131515	0.154963	0.26818	0.645246	0.964561
0.0133535	0.149421	0.259106	0.627043	0.935246
0.0135555	0.143964	0.250116	0.608855	0.905736
0.0137576	0.139759	0.242764	0.592532	0.878387
0.0139596	0.13664	0.237327	0.580564	0.853422
0.0141616	0.131813	0.228787	0.561513	0.822545
0.0143636	0.1272	0.22097	0.545072	0.796662
0.0145656	0.122915	0.213636	0.529504	0.771749
0.0147677	0.1189	0.206704	0.514443	0.747092
0.0149697	0.115048	0.199869	0.499221	0.714572
0.0151717	0.109547	0.190509	0.47975	0.683757
0.0153737	0.104915	0.182368	0.461971	0.651049
0.0155758	0.100934	0.175542	0.447783	0.614641
0.0157778	0.0967945	0.168509	0.433212	0.585353
0.0159798	0.0921075	0.160553	0.416854	0.557082
0.0161818	0.0877188	0.152932	0.400775	0.521443
0.0163838	0.0830134	0.144953	0.384575	0.49315
0.0165859	0.0792913	0.138598	0.371678	0.46776
0.0167879	0.0728209	0.128017	0.35154	0.43258
0.0169899	0.0675908	0.119441	0.335131	0.395179
0.0171919	0.0610482	0.108869	0.315333	0.35698
0.0173939	0.0550593	0.0995237	0.298832	0.321334
0.017596	0.0475562	0.0880332	0.279022	0.285287
0.017798	0.0402552	0.0770166	0.260331	0.243326
0.018	0.033687	0.0672119	0.243939	0.217772
0.018202	0.0299696	0.0616531	0.234223	0.207772
0.018404	0.0283051	0.0582898	0.22076	0.212093
0.0186061	0.0281685	0.0582814	0.222221	0.209151

## Sheet: Figure 2i
Figure 2i	Oxygen level (mg/L)
	CFD		0 mg/mL		3 mg/mL
Distance (mm)	0	3	Average	Stdev	Average	Stdev
0	5.6	5.6	5.6	8.88178e-16	5.6	8.88178e-16
0.1	4.26956	5.01307
0.2	3.09456	4.43648
0.3	2.22164	3.88002	1.44077	0.0841173	5.09343	0.103519
0.4	1.58216	3.35246
0.5	1.18942	2.8611
0.6	0.839865	2.41152
0.7	0.61725	2.00742	0.2241	0.122173	3.84843	0.0517596
0.8	0.398186	1.6506
0.9	0.257439	1.34107
1	0.171874	1.07729
1.1	0.122656	0.856467	0.196433	0.0517596	3.3781	0.0677692
1.2	0.0958679	0.674859
1.3	0.0820722	0.528132
1.4	0.0753499	0.411676
1.5	0.0722504	0.320874	0.1606	0.0460018	1.60743	0.160132
1.6	0.0708983	0.251321
1.7	0.0703402	0.198984
1.8	0.0701222	0.160295	0.1436	0.0570044	0.196433	0.0517596
1.9	0.0700416	0.132199
2	0.0700134	0.112155

## Sheet: Figure 2j
Figure 2j	Hep3B cell viability CCK-8
	Fiber denstiy (mg/mL)
	0	1	2	3
Average	2.27709	61.6606	77.9449	90.6537
Stedv	0.543996	6.6873	2.21466	4.27793

## Sheet: Figure 3c
Figure 3c	Tissue tunel assay
	Typical		IRE
	Normoxia	Hypoxia	Normoxia	Hypoxia
Average	3.91922	74.3401	55.7634	6.22104
Stedv	2.16906	8.07201	1.90699	0.780922

## Sheet: Figure 4a
Figure 4a	Cell intensity
	#6 (Green) / #9 (Red)
Day	0		4		7
Pixel	Green	Red	Green	Red	Green	Red
0	52.9289	42.1265	50.2222	6.0946	54.2949	0.6966
1	51.982	43.9497	51.2334	5.8833	53.5417	0.6719
2	51.9331	44.0127	53.0705	5.6335	53.141	0.7455
3	51.7288	43.964	55.7302	5.5053	52.7537	1.0552
4	50.6688	44.7381	57.4364	5.5894	52.5208	1.3449
5	49.5446	44.3804	57.4872	5.1961	50.2671	1.3197
6	48.5918	44.0614	58.1063	5.0221	48.8146	1.133
7	48.3408	44.6693	57.5182	5.3302	46.3291	1.1425
8	47.0547	45.828	57.5817	6.0904	43.8323	1.266
9	46.0913	45.4116	56.8093	6.3076	41.883	1.3065
10	43.9904	45.0381	56.2906	6.3559	40.6859	1.2397
11	41.3891	45.5169	55.1619	6.4606	39.2788	1.0342
12	40.6677	46.5508	54.1955	5.8512	37.9888	0.7077
13	40.9161	46.5122	53.6181	5.4947	37.5304	0.6956
14	41.8599	46.5645	52.2895	6.256	35.9829	1.2234
15	41.8891	46.4963	52.4402	7.0563	34.3942	1.3086
16	41.3742	46.7725	52.8563	7.2734	33.016	0.9238
17	39.9278	49.2481	52.1079	6.9621	32.3029	1.0237
18	39.3928	52.4519	52.4802	7.3265	32.3157	1.1015
19	38.9013	53.8899	53.9514	7.8354	32.1165	1.4217
20	38.3132	54.0841	54.6319	7.2397	31.6202	1.3396
21	38.7712	53.6	55.9872	7.0294	31.0678	1.5305
22	38.716	52.2349	55.1015	7.1052	31.8328	2.1735
23	38.3089	52.5206	53.8852	7.3922	33.2366	2.317
24	38.3684	52.4153	52.5406	7.0799	33.8023	1.9616
25	38.9384	51.5619	52.7297	6.8097	34.2249	1.4858
26	39.9894	49.7249	52.4001	6.704	34.8841	1.0352
27	40.7887	49.591	52.9845	7.3885	33.7083	0.6798
28	41.0334	51.5365	52.8825	8.4075	32.1987	0.7518
29	42	52.8286	53.5823	9.0657	30.0561	0.8139
30	42.1343	51.7598	54.3868	8.7476	28.477	0.8312
31	43.0669	51.4868	53.4594	8.6488	29.445	1.0952
32	43.0998	52.1524	53.7014	8.1972	32.3253	1.3428
33	43.5053	51.5645	54.0315	7.603	34.781	1.4774
34	44.551	50.7741	55.8104	7.7487	36.6234	1.4606
35	45.1322	49.7582	57.1902	7.6441	38.0353	1.2518
36	45.3848	49.391	56.563	7.0231	38.5951	0.8822
37	46.4904	49.2	54.0085	6.4753	39.2372	0.8496
38	47.8307	49.8095	53.0694	6.0705	39.8574	0.8596
39	48.4814	50.5757	53.3243	6.4154	41.7356	0.8076
40	47.8471	51.6709	54.0871	6.6488	43.0502	0.6178
41	47.69	53.2947	54.5192	6.2529	44.5625	0.5636
42	47.6821	55.3302	54.6597	7.1067	45.179	0.7292
43	47.1927	54.8317	54.1528	7.4285	45.586	0.8007
44	46.7521	53.0175	53.312	8.0731	45.3579	1.1998
45	47.5106	52.2466	52.321	7.5757	45.1832	1.1157
46	48.3079	51.4042	52.5272	6.9548	45.0395	0.8286
47	49.7426	51.537	51.6624	6.5184	44.9557	1.2629
48	50.0717	53.3069	50.4418	6.9154	44.7676	1.5778
49	50.7091	53.8434	51.1261	7.0615	44.946	1.0421
50	49.4273	54.5429	50.9578	7.8475	44.141	0.9821
51	48.7128	55.491	50.906	8.439	43.1528	1.0542
52	48.8424	56.8127	49.9391	7.2524	43.2142	0.8202
53	49.2049	56.836	49.07	6.4947	43.9674	1.4185
54	50.6799	54.4873	48.8841	6.5531	44.7313	1.5
55	50.9172	52.5767	49.1239	6.3628	47.2719	0.8601
56	51.0414	50.7836	49.0187	5.7492	49.9103	0.7114
57	51.4236	49.7963	49.1725	5.2876	51.8451	1.021
58	51.9252	49.9556	49.8675	5.154	54.0689	1.5521
59	51.1842	50.9423	51.6656	5.3275	54.1416	1.5305
60	50.4018	51.8143	53.9594	5.7702	54.5855	1.5195
61	49.4735	51.754	54.664	6.5279	54.3189	1.7497
62	48.7845	51.1608	55.297	6.9359	52.6341	1.5037
63	48.4846	50.9545	56.8713	7.4148	52.8323	1.3975
64	49.2022	49.8788	56.6245	7.4474	52.7569	1.4343
65	50.2718	49.6646	57.7607	7.8086	51.1335	1.3912
66	51.0552	49.737	58.5032	7.9317	50.0924	1.3728
67	52.3238	50.1497	59.047	7.8523	49.4701	1.4811
68	52.3965	51.3143	58.6277	7.1241	49.555	1.8165
69	52.6407	52.8016	58.0614	6.5089	48.7425	1.9374
70	52.3137	53.881	56.305	5.9769	48.6036	1.7928
71	50.5462	52.936	54.4295	5.8512	49.2484	1.5347
72	49.1014	50.8429	53.4861	5.0442	50.6886	1.3176
73	49.5594	50.2608	53.875	4.5699	51.2575	1.0862
74	49.7691	49.1688	54.9669	4.6335	51.6453	0.7639
75	49.94	48.0296	54.2879	5.0478	51.554	0.6383
76	49.1083	48.3899	53.3093	5.1588	50.4471	0.7787
77	47.1444	49.1519	52.5588	5.1015	50.4172	1.0515
78	46.2718	50.027	54.2046	5.0936	48.7174	1.2618
79	46.5313	51.0376	56.3344	5.5358	47.3894	1.184
80	46.88	51.3735	58.6405	6.2129	47.4557	1.1167
81	47.4623	50.2185	61.1282	7.0189	48.1346	0.9911
82	48.2197	50.2878	61.4834	6.8764	50.2372	1.0804
83	48.5876	50.9212	60.0294	6.1698	50.6993	1.2608
84	48.7357	52.7788	59.0342	5.9311	49.6581	1.2082
85	49.3434	53.5063	58.3905	6.4127	48.8739	0.9869
86	49.1566	52.3344	57.711	7.1178	48.9215	0.9274
87	48.8052	52.2159	57.6811	7.756	48.5032	1.1472
88	49.2245	52.3116	57.3285	7.5189	48.9808	1.4274
89	49.1093	52.8307	59.4551	7.8181	48.8248	1.5736
90	50.0817	52.5386	61.429	7.2592	48.8285	1.2997
91	50.6449	51.0492	62.3045	7.7666	49.0775	1.0836
92	51.5812	51.5063	62.227	8.0678	50.555	1.0542
93	52.4708	50.6958	61.2185	7.8517	50.2302	1.0084
94	52.4299	49.481	61.6522	7.7035	50.5967	0.8223
95	52.5541	47.527	61.5262	8.2271	49.8157	0.7261
96	52.3455	46.137	61.5855	8.5831	48.836	0.897
97	53.7134	45.872	63.3408	8.8764	49.9749	1.2576
98	55.1651	46.8751	65.1912	9.0137	51.2906	1.3759
99	57.0642	48.2931	65.5016	8.3586	52.2559	1.3481
100	56.759	50.2905	64.7383	7.7366	52.4199	1.368
101	55.7951	52.5079	64.6378	7.3812	52.7356	1.3801
102	55.3126	53.3021	64.5598	6.5868	51.7666	1.2944
103	54.8286	52.8296	65.5994	6.5547	51.0091	1.1567
104	55.4023	52.546	65.8424	6.6688	50.1389	1.3149
105	56.7829	51.8386	65.8643	6.0699	49.3317	1.4879
106	57.5425	50.2503	66.75	6.5331	48.5283	1.4253
107	56.7373	49.2852	67.7137	6.6172	47.7292	1.326
108	55.8275	50.4672	66.1197	5.8249	47.8344	0.9269
109	55.0218	51.2021	64.7003	4.8764	49.7254	0.7224
110	54.4549	53.4053	64.3328	4.938	49.9407	0.4774
111	54.1746	54.3783	63.6223	5.1151	50.2831	0.6809
112	52.7426	54.5751	64.1528	5.2429	51.82	0.6856
113	50.4841	54.4524	65.8713	5.0021	53.3713	0.521
114	49.7033	54.8455	67.6362	4.8733	53.3397	0.5263
115	48.9395	54.309	67.9861	4.8523	52.0315	0.9012
116	49.2266	54.8312	67.7062	5.255	50.578	1.1646
117	49.4544	56.5175	67.7906	5.9022	49.7452	1.286
118	48.9029	58.1894	67.7233	5.9774	48.9717	1.2429
119	49.1438	59.7005	66.6458	5.6982	47.9765	1.1446
120	49.9835	62.245	66.2297	5.9332	46.5678	0.9301
121	50.7755	62.7444	66.7334	6.4206	45.094	1.0715
122	51.5366	61.1862	68.0374	7.6966	44.1341	1.2271
123	52.4066	60.4519	67.0342	8.3696	43.9701	1.2503
124	53.0011	57.8138	65.4129	9.1094	43.4471	1.3349
125	54.2431	55.7116	63.8136	8.459	44.0406	1.1725
126	55.3487	55.7275	61.8868	6.847	43.6485	1.4763
127	56.1401	56.7577	61.8504	6.9111	42.226	1.7797
128	56.6874	56.9423	61.602	8.0231	42.3948	1.8565
129	57.2044	57.3529	59.554	8.0047	42.656	1.5983
130	56.2919	56.4862	57.9391	8.1919	43.7634	1.1409
131	54.9904	54.5963	56.242	8.7518	44.8627	1.5931
132	55.0053	54.4243	55.3381	9.2187	45.9679	2.062
133	56.2155	53.1778	54.6619	8.9748	45.4979	2.6824
134	57.2755	51.518	54.6635	9.0615	45.8296	3.1924
135	58.5207	49.9561	55.3547	9.123	46.7019	3.4753
136	58.9756	49.2212	55.6223	9.5	46.8002	3.7918
137	58.6874	49.7841	55.6346	10.3696	47.0315	3.4642
138	58.8174	48.8397	55.2618	10.1388	47.297	2.928
139	59.8461	48.2206	55.7831	10.1393	48.899	2.858
140	60.0271	49.228	54.1848	9.6362	50.476	3.0584
141	59.9618	50.9439	51.7943	9.0789	51.1752	2.6451
142	59.6576	51.4122	50.6875	9.0358	50.9087	2.8849
143	60.3869	51.0545	51.2217	9.2108	51.5507	2.7576
144	61.3652	51.072	50.8595	8.153	51.563	2.4401
145	61.8339	52.4989	50.0465	6.4884	51.3365	2.1714
146	62.6571	54.0598	48.6159	5.4879	50.742	1.9443
147	63.5271	55.3111	48.2025	5.3134	50.6346	2.2056
148	62.8853	56.6603	48.7249	5.5352	50.2975	1.7555
149	61.7696	57.1804	48.8023	6.0647	49.5288	1.326
150	61.4496	56.855	49.4364	6.2839	49.3499	1.4422
151	59.8461	57.7249	50.5224	6.378	51.117	2.0889
152	59.3211	57.5556	53.0507	5.7461	51.4215	2.2513
153	57.7468	56.936	55.7943	5.3491	50.8985	1.8076
154	56.8036	57.6788	59.0427	6.4837	50.2778	1.8097
155	56.7203	57.9455	61.0224	8.1551	51.0732	1.7702
156	55.5849	58.9111	62.7602	8.8249	52.203	1.8785
157	56.1821	59.2899	63.6437	8.664	53.4514	2.3985
158	56.2675	60.4937	64.1485	8.5352	55.1485	2.5925
159	55.1545	60.6757	64.1774	8.3354	56.5545	2.744
160	54.5828	59.1614	62.7511	8.3118	58.3862	2.8686
161	54.3853	57.7794	61.8312	7.918	59.196	2.7261
162	53.6592	57.0011	62.5935	8.0731	58.1757	2.6961
163	52.6624	57.0635	64.4081	7.8538	56.2612	2.7844
164	52.7527	58.1153	66.7415	8.3123	54.7735	2.6761
165	52.9443	58.4037	66.8643	7.8707	53.3162	2.0741
166	52.4475	58.6857	66.4471	7.8028	52.5801	2.0189
167	52.4639	58.673	65.4834	7.8102	51.1683	2.1288
168	52.1412	57.009	64.601	7.8218	50.8707	2.1414
169	53.104	55.7159	63.9509	6.572	52.2895	1.7245
170	54.3355	54.4852	64.164	6.511	52.9834	1.8018
171	54.3307	53.1878	65.0775	7.6509	53.2196	2.0095
172	54.6635	52.6439	65.6122	7.398	53.3718	2.1672
173	55.4103	52.7577	65.43	6.2119	52.6036	1.5825
174	55.5281	53.209	65.7911	6.3533	51.3841	0.7545
175	55.3047	52.2111	65.8707	6.3249	50.7126	0.705
176	55.3747	51.4312	66.336	6.5631	50.2329	0.9511
177	54.9145	52.1302	68.2917	7.0967	50.7452	0.9322
178	54.6826	53.8259	70.6496	7.5815	52.344	0.8055
179	54.146	55.9466	70.1149	7.6167	54.9257	1.0384
180	53.646	57.955	69.0481	7.5662	57.0267	1.3686
181	52.7675	59.1026	70.1175	8.1987	59.0016	1.3207
182	52.965	60.6243	70.3568	9.0089	60.4284	1.3144
183	53.5663	61.0788	69.9487	8.8549	61.3162	1.1046
184	54.3227	61.4042	68.3958	8.0079	63.2019	1.1183
185	54.1608	61.6365	67.1362	7.6162	64.2217	1.3254
186	54.6481	60.0053	66.4717	8.1972	63.0502	1.368
187	54.6757	58.6413	64.7676	9.4269	61.5807	1.0342
188	55.3689	58.7614	63.0743	9.2145	62.0016	1.1698
189	55.888	58.8196	62.7147	9.5231	62.9124	1.4979
190	56.5096	58.6233	61.7409	8.6062	63.0139	1.9395
191	56.8121	57.9497	60.7783	8.2434	63.1448	2.1088
192	56.2351	57.737	61.4375	9.194	62.5246	1.9811
193	55.1385	57.4836	61.4033	10.2266	62.3926	1.7687
194	55.5202	59.5735	60.3884	10.4469	62.1197	1.8896
195	56.0483	60.0349	61.5235	10.1356	61.2612	2.4511
196	56.7314	59.5577	62.9525	10.0526	59.8697	2.9574
197	55.8673	59.063	62.922	10.1961	60.4135	2.8454
198	55.6194	58.9275	61.2041	9.3228	60.4749	2.5999
199	55.3455	58.8942	59.2879	8.5074	61.2244	2.307
200	55.8567	60.127	56.2991	7.7718	60.3494	2.1598
201	56.3944	60.9905	54.391	6.909	59.602	2.0584
202	57.4873	62.482	52.8098	6.8428	59.6421	1.9721
203	59.9947	62.5434	51.196	6.5478	58.9722	2.4295
204	61.1656	62.2333	49.9786	6.2666	58.1384	2.5247
205	60.9252	62.1386	50.0529	6.0552	57.1982	2.2177
206	60.3312	60.3497	52.3162	6.3791	55.4151	1.8812
207	60.0127	57.6079	52.3574	6.1388	53.0053	1.7855
208	59.8933	58.1286	53.6159	6.3701	51.3077	1.449
209	59.2537	58.3069	54.7179	6.8349	52.2025	1.3696
210	58.5032	58.2011	54.844	7.5883	53.9925	1.7119
211	58.3132	58.8815	55.0689	7.8749	52.9989	2.04
212	58.3365	60.2937	55.812	7.47	51.9209	2.164
213	57.4103	59.6974	54.8355	6.7876	51.008	1.9416
214	56.7282	58.9429	53.5251	6.1172	49.5833	1.5741
215	56.2155	59.2011	52.9145	5.6377	47.8472	1.7708
216	55.3068	60.8852	52.2238	5.5589	47.2623	2.2902
217	54.4315	63.5365	50.3446	5.5489	46.4909	2.459
218	54.2516	64.5444	49.4071	5.3927	45.4658	2.2277
219	52.6269	65.1439	50.445	5.6646	44.9257	1.9616
220	52.4713	65.455	51.8323	5.193	43.9113	1.9642
221	52.0244	66.5005	53.4295	5.5647	43.4487	1.7072
222	51.7378	66.0587	54.4471	6.2618	43.8579	1.4805
223	51.8869	64.8455	54.1368	7.928	44.3937	1.2876
224	52.7266	63.428	53.945	8.6472	45.0871	1.1556
225	52.5706	60.6646	54.0021	8.7608	45.4856	1.3686
226	52.8201	58.6317	53.93	8.8738	45.6309	1.3417
227	53.0292	57.2524	52.4557	8.5841	46.3835	1.4264
228	52.7144	56.3598	52.2286	8.021	45.8061	1.2713
229	51.7293	56.7772	53.9119	8.7061	46.4145	1.3959
230	50.4889	56.2058	55.1971	8.3796	46.8563	1.5789
231	49.4565	55.5148	57.821	7.7587	47.2147	1.6514
232	48.2367	56.818	58.3371	7.8239	48.4022	2.0515
233	47.6603	58.4063	58.0166	7.5699	47.7073	2.9453
234	47.4437	60.8899	57.8857	6.6719	46.5502	2.8128
235	48.0244	61.6217	57.9113	6.8701	45.2596	3.1961
236	48.5812	62.8233	59.1165	7.1267	44.6213	2.9569
237	48.9034	63.5217	58.6603	6.4122	44.0935	2.1651
238	49.6141	61.3815	57.2516	5.9017	43.828	2.2923
239	50.0525	60.2307	55.9685	6.2992	42.2308	2.1467
240	50.5945	60.1392	54.0684	6.3039	40.3958	1.6667
241	51.5175	60.2037	51.148	6.2177	38.4306	1.3764
242	52.5775	59.7651	50.0342	6.8218	37.9546	1.4611
243	51.4315	60.2175	50.5646	6.9821	39.0347	1.9101
244	50.8301	59.7376	51.7612	6.7308	41.0123	2.0988
245	50.5435	60.0392	51.2772	6.6488	41.8264	2.0831
246	50.8763	60.7868	49.8098	6.7119	42.5967	2.3717
247	50.4156	61.6995	49.2276	6.4769	42.1688	2.2503
248	50.0414	61.4074	48.4765	7.1809	42.9434	2.2434
249	50.4252	60.6074	49.0604	7.643	44.0267	2.2508
250	50.155	60.1402	48.9557	8.1446	44.554	2.7319
251	50.0865	60.8418	47.0716	7.9522	44.5657	2.9627
252	50.3907	61.0757	42.8349	7.9642	43.7158	2.877
253	50.7298	59.9894	41.4477	8.1041	42.9551	2.5736
254	50.7887	60.0407	41.4829	9.122	42.8066	2.3354
255	50.0435	59.3624	40.9562	8.674	43.1474	2.0762
256	49.5722	57.5847	41.9257	8.8481	44.024	1.8696
257	48.3323	54.4921	43.1384	10.3812	44.1522	1.7408
258	47.7967	53.7	42.8536	10.7429	44.531	1.4196
259	48.2176	53.0767	41.18	9.9926	45.0091	1.4148
260	49.4034	52.1286	40.3782	9.2198	46.5556	1.6472
261	49.8827	52.5095	40.2393	8.5636	47.86	2.4274
262	50.1656	54.5407	41.524	8.2308	48.5566	3.1046
263	49.7006	55.3788	42.696	7.8034	48.5908	2.9075
264	49.7383	55.9233	44.2281	7.7466	49.7179	2.8912
265	48.7187	57.2598	46.7115	7.7119	50.2126	3.204
266	47.8678	57.9249	47.5438	7.3265	49.1816	3.6257
267	47.4135	58.3937	48.6864	7.9211	47.5064	3.5915
268	47.0892	59.5995	49.7233	8.9737	47.2217	2.7818
269	46.9549	60.1635	49.9872	9.796	46.5732	2.0747
270	46.1672	58.7053	49.1934	9.2124	46.3387	1.5452
271	46.6927	59.1926	49.2532	9.1067	44.9151	1.6293
272	46.7686	60.1693	49.8681	8.5394	43.727	1.887
273	47.5732	59.6905	50.6923	8.6309	43.3184	1.8996
274	47.828	58.2889	51.0876	8.3123	44.1314	1.7839
275	46.8259	56.8344	50.5395	8.1341	43.1282	1.9012
276	44.4883	56.1317	50.9359	7.7555	42.3355	2.184
277	43.5393	56.7952	51.0059	7.9269	42.8723	2.3733
278	44.0812	57.4048	52.6255	9.3675	42.7206	2.4048
279	44.9076	58.045	53.1608	9.4164	42.2228	1.8223
280	44.7102	59.0222	52.5839	8.4401	41.9599	1.9942
281	44.1916	59.2058	52.6384	7.9758	42.0678	1.7072
282	43.3832	58.4222	53.2911	6.9043	40.9626	1.7024
283	41.9719	57.937	52.2623	5.8018	40.6197	1.6299
284	41.0011	58.0111	51.4733	5.3318	41.164	1.8254
285	40.4804	59.7122	52.1357	5.4437	41.0807	2.1414
286	41.7824	60.1746	53.0102	5.244	39.9904	2.0152
287	43.7113	58.6233	54.07	5.5599	38.446	1.9858
288	44.0812	58.4249	54.2083	5.9863	38.5572	1.5894
289	43.6476	60.4714	54.5807	6.4359	39.2238	1.5994
290	44.4108	63.218	54.9263	6.2135	39.5924	1.439
291	45.8848	65.636	55.7057	5.7487	38.7949	1.428
292	46.5886	68.2608	54.5043	5.3933	38.3494	1.2513
293	47.1874	69.4852	52.2767	5.0778	38.7457	1.1141
294	48.2139	68.5799	51.062	5.2045	39.078	1.0531
295	49.1953	65.7444	50.2596	5.6572	40.0069	1.1393
296	49.8041	64.7852	50.8483	6.3065	40.8264	1.3013
297	51.3217	64.7222	51.3296	6.9632	41.4578	1.8502
298	52.7139	63.9825	49.8291	6.775	43.2318	1.7261
299	53.0706	63.455	49.4792	6.4837	45.2917	1.4721
300	51.5663	63.6878	48.9722	6.0563	47.1165	1.7035
301	49.0377	63.2069	49.4589	5.9848	48.9696	1.7729
302	48.5764	62.1376	50.5107	6.0904	50.3344	1.0599
303	47.9761	59.8508	50.5983	6.3028	51.1378	1.0526
304	48.5111	57.6968	50.0053	6.5179	50.7564	1.3738
305	48.5955	56.409	47.8595	6.9642	49.6255	1.6751
306	48.2399	55.7894	47.6346	6.6236	48.258	1.6903
307	48.3641	55.4608	49.0219	5.9811	47.5748	1.6209
308	48.3222	54.0175	51.8531	5.97	47.6474	1.705
309	46.7627	54.0831	54.1902	6.8375	48.4733	2.0925
310	45.6927	52.5624	57.2366	6.7282	50.3243	2.1903
311	45.1269	51.3857	59.0748	6.3922	52.4065	2.4253
312	45.5547	52.3222	59.9663	6.858	52.6629	2.0084
313	45.587	54.8344	60.9952	7.3065	50.4834	1.358
314	46.2479	55.9841	62.2489	8.1372	49.648	1.3927
315	47.1667	55.4534	63.1271	7.8796	51.1966	2.2408
316	47.6125	54.9069	62.7537	6.7135	52.6843	3.1767
317	48.2102	56.3968	63.4866	5.5841	52.6175	3.6299
318	48.6046	57.9963	64.0374	5.9306	51.7073	3.3417
319	49.0839	59.3746	63.9882	6.4159	52.0219	2.6562
320	49.4018	61.1497	64.2783	7.5252	53.2927	1.4947
321	49.7288	61.2206	64.641	7.7992	54.7489	1.2871
322	49.5042	61.219	64.2142	7.7808	55.1854	1.409
323	49.3917	60.5603	63.9781	8.3023	56.4145	1.3917
324	49.3774	60.4725	63.656	8.1556	57.2687	1.2771
325	49.9947	59.9101	62.6891	7.7361	57.0833	1.3081
326	50.9984	60.4519	60.0743	7.2492	56.0379	1.4422
327	52.3206	61.5016	57.7698	7.5231	55.5064	1.6951
328	52.7686	61.4397	57.0465	7.6993	55.1197	1.622
329	51.5281	61.6016	55.883	8.0163	56.547	1.673
330	51.0993	62.1016	55.946	8.3491	57.6779	2.2787
331	50.9071	62.2497	56.3098	8.285	57.344	2.8617
332	50.5674	61.7296	56.0561	7.5563	58.2126	3.6183
333	51.0642	61.3339	55.7094	5.8738	58.2163	3.3764
334	51.7266	61.437	56.0465	4.8149	58.9931	2.4926
335	52.2553	60.9243	57.1218	3.938	58.5443	2.8254
336	53.5908	60.9069	57.6378	3.9968	58.7083	2.9143
337	53.9411	61.819	58.7548	4.358	57.9583	2.642
338	54.6327	62.0042	60.7174	5.2702	57.7083	2.2277
339	52.9177	60.1233	61.3013	5.7303	57.7628	1.9464
340	52.2643	58.528	60.9904	5.4648	58.7179	1.6504
341	51.3238	59.1667	60.0267	4.9285	59.2212	1.4932
342	51.9294	60.5233	60.2831	4.1814	58.6261	1.4374
343	53.2351	62.4704	59.5518	3.8775	56.6464	1.2492
344	53.4947	61.4381	59.5278	3.8412	55.3547	1.4795
345	53.5653	61.0354	59.859	3.8533	54.2756	1.5973
346	53.7527	63.4037	60.4519	4.0557	54.196	1.6772
347	53.7431	65.1217	61.0662	4.2177	52.6651	1.9159
348	53.8323	66.7958	62.8125	4.2723	50.9145	1.5221
349	54.2017	68.0799	63.2009	3.8817	49.922	1.4874
350	54.1115	67.572	61.5817	3.3728	49.1538	1.7429
351	53.2956	66.673	62.0288	3.7918	49.3654	2.1535
352	52.6253	64.5778	62.3974	4.215	51.8253	1.959
353	52.7325	63.8386	63.3248	3.7324	54.9498	2.1761
354	52.6295	62.3228	63.1822	3.6725	56.5139	2.0047
355	52.7346	59.7185	61.6779	3.3318	56.5833	1.5736
356	53.5525	57.2968	61.5187	2.9974	55.7041	1.327
357	53.0478	55.509	62.3681	2.98	55.7623	1.5273
358	51.9989	53.9455	61.4209	3.1898	55.8157	1.8712
359	50.9618	52.845	60.6554	3.0358	55.0128	1.8302
360	50.4735	51.3979	58.2794	2.7713	54.1319	1.7513
361	49.871	49.9423	55.961	2.6004	53.6512	1.6325
362	49.1449	49.7741	55.8333	2.6866	52.6795	2.2476
363	48.8264	50.2899	56.4679	2.7461	52.0406	2.7219
364	48.8689	50.2212	56.2863	2.7645	51.5871	2.2419
365	48.6449	51.354	55.4717	2.7839	51.4963	2.1046
366	48.1423	52.3476	53.4829	2.9611	52.2115	2.2545
367	48.4793	52.445	52.8344	3.5384	52.5427	1.9811
368	49.2447	51.0989	53.304	4.1845	53.3077	1.9033
369	50.1417	51.1698	52.2415	4.8365	53.6309	1.8854
370	51.259	51.7005	52.0561	5.0673	54.7548	2.0778
371	52.7113	50.5063	51.4054	4.7944	55.0764	1.9853
372	53.259	48.9164	50.351	5.2718	55.4594	1.5252
373	53.4528	48.0979	49.5278	5.3749	55.4054	1.2844
374	53.5892	47.5958	50.0577	5.7492	54.7564	1.0862
375	53.7458	47.9778	50.1432	5.9716	54.3803	0.9159
376	53.9713	47.7317	50.1277	6.0873	54.61	0.9648
377	53.5594	46.1614	49.0267	6.9085	54.9257	1.2497
378	53.3795	44.3492	46.3985	6.8344	54.7879	1.2461
379	52.5579	43.8222	44.3328	6.4432	53.2254	0.8596
380	52.0892	43.6847	44.476	6.1451	51.4861	0.9054
381	52.1661	44.0534	43.7196	5.4196	50.6757	0.9348
382	52.5738	44.3069	44.9241	4.9669	49.5598	0.888
383	51.4873	45.145	47.8734	4.3796	49.2639	0.8428
384	50.224	46.0561	49.9984	4.9706	47.5876	0.877
385	47.2166	45.7058	50.2949	5.4553	46.3136	0.8649
386	45.0377	46.1418	50.7094	5.6951	44.6512	0.8339
387	43.2033	46.5963	51.2922	6.0868	43.3253	0.8996
388	42.733	47.7963	51.4984	6.9685	42.2543	0.979
389	42.3291	47.8534	51.7826	7.4821	40.2297	0.7529
390	42.482	48.6111	51.9834	7.3438	38.0395	0.643
391	42.6704	49.5889	52.3355	7.5095	35.8328	0.8191
392	42.552	50.4101	52.4963	7.9196	35.2324	0.8097
393	42.0982	50.6085	51.8066	7.4558	34.5913	0.9595
394	42.7187	49.7513	52.2527	7.1556	35.5994	1.1367
395	42.241	48.2878	53.4925	7.1004	36.8365	1.2208
396	42.3195	47.5534	52.7634	6.2734	37.7938	1.2666
397	44.095	47.2138	52.594	5.2229	38.8616	1.4169
398	45.7463	48.219	53.2826	4.826	39.9989	1.3028
399	46.871	48.4169	53.9546	4.8465	41.1132	1.1577
400	47.6714	49.0243	54.2147	5.2114	40.8205	1.142
401	46.7553	50.2466	53.4343	5.6052	41.094	1.1767
402	45.7962	50.9974	52.8969	7.0053	41.8424	1.6877
403	44.8689	51.5053	52.2067	7.5678	42.3007	2.1551
404	44.1805	51.7132	54.6934	8.3044	41.7302	1.7529
405	43.7797	52.0206	57.0807	8.449	40.5304	1.3743
406	43.2102	52.5423	59.4669	8.2613	38.8467	1.3922
407	42.6051	52.9931	59.476	8.3901	36.9338	1.3507
408	42.8535	53.254	59.1159	9.1777	35.7137	1.2213
409	43.0897	54.6804	59.8761	9.2802	35.2361	1.4706
410	42.784	55.2683	59.9674	9.2755	35.5967	1.9837
411	42.0886	56.1714	59.5892	9.1667	36.2361	1.7187
412	42.0111	56.6772	58.8269	8.2334	35.938	1.4716
413	42.2187	55.6095	57.5919	6.6719	36.6699	1.5552
414	41.9756	53.8058	56.0417	6.5011	38.3921	1.909
415	42.1635	52.0249	55.6319	7.0673	40.1186	1.7524
416	43.6168	50.5519	54.7105	8.3617	39.9017	1.4716
417	44.7447	49.8762	55.156	9.0279	39.9434	1.388
418	46.413	50.6376	55.2206	9.2802	40.4712	1.7713
419	46.4697	50.4376	55.7382	9.8386	41.023	1.6462
420	47.3731	50.3624	55.8761	10.3523	42.2618	1.3013
421	49.7489	48.8556	54.8456	10.53	43.3734	1.2387
422	51.5069	47.3291	55.0844	10.1325	43.9071	1.4038
423	52.5318	46.6984	54.4995	8.8891	45.7756	1.7844
424	53.4777	46.8021	52.2895	7.725	46.2837	1.9322
425	53.8641	48.2841	51.0011	6.785	45.5005	1.6362
426	53.7564	50.9291	51.0486	5.9038	44.9738	1.5489
427	54.1762	53.0894	50.7639	6.0473	44.6132	2.0641
428	54.7325	55.491	49.9466	6.3023	45.9177	2.1004
429	54.9453	56.091	49.3237	6.6341	45.9968	1.8349
430	54.0234	55.8667	49.5641	7.5016	48.008	1.8165
431	54.0127	56.1804	49.4808	7.5205	48.554	1.7613
432	54.2548	55.345	49.6832	7.2587	49.0684	1.3828
433	54.095	54.6688	49.0994	6.5121	49.9957	1.1404
434	54.7452	54.3534	46.7415	6.0021	50.3873	0.99
435	54.7261	55.027	45.8216	6.113	50.539	0.9374
436	55.3912	55.3206	45.9428	6.1493	50.1368	0.7992
437	55.7994	53.9984	47.891	5.9054	50.0069	0.7156
438	55.5058	52.3312	48.8787	5.7108	50.7906	0.8186
439	55.3455	52.881	49.3948	5.398	50.531	1.1456
440	54.7755	53.8799	50.344	5.3917	50.235	1.1577
441	54.5525	54.6323	52.3771	5.5857	49.8349	1.1714
442	53.5239	54.2921	52.7222	6.1477	50.7463	1.2802
443	52.4374	55.1365	52.5796	6.0552	51.5887	1.3044
444	51.3907	56.9376	51.8275	5.4474	51.4647	1.4606
445	51.509	57.4899	50.6651	4.7829	51.2842	1.3654
446	51.4305	56.5905	48.672	4.765	51.601	1.7471
447	51.2182	56.0085	48.4669	5.6151	51.6229	1.8323
448	50.3859	55.8169	48.9509	6.4574	51.7233	1.6367
449	50.5032	55.7825	49.3638	6.846	51.7094	1.7376
450	50.9745	54.3952	50.1052	6.6951	50.5962	1.4522
451	50.5579	53.7968	51.3835	6.8412	50.0668	1.0857
452	49.9793	53.3376	52.7281	7.3938	50.3504	0.7797
453	49.8938	54.518	53.2292	7.8438	50.5588	0.5641
454	49.69	55.1778	55.0005	8.5126	50.4044	0.7292
455	49.1863	54.0122	55.8184	8.8165	50.672	0.8906
456	48.5557	52.391	56.0005	9.6267	49.5192	0.919
457	47.1348	50.8201	54.3178	8.2702	48.4685	1.092
458	46.0855	50.1	54.0502	7.4926	47.0176	1.2986
459	46.2633	50.0275	54.8686	6.826	47.4679	1.6267
460	46.7229	50.6831	55.3958	7.2503	48.1132	1.7913
461	46.759	52.2889	55.648	7.5694	48.0256	1.6251
462	45.8413	53.2444	56.179	8.0221	47.82	1.51
463	45.879	53.3698	55.6587	8.3828	47.8958	1.306
464	46.4395	54.2434	55.2682	8.9295	48.5048	1.1835
465	47.147	55.1836	54.7895	8.4658	48.5614	1.225
466	47.508	56.3291	55.4343	8.46	49.3835	1.3743
467	48.7489	57.0328	55.5823	8.8754	49.5716	1.1961
468	49.2134	57.1884	55.3595	8.3801	49.1651	1.0678
469	48.6497	56.0989	56.1843	7.9196	49.1394	1.3097
470	49.5711	55.9021	56.0187	7.6009	49.4535	1.4374
471	49.7383	55.882	55.6768	7.3991	51.1592	1.2182
472	49.2245	57.5905	55.6229	7.6688	52.4744	1.3475
473	47.949	58.4508	54.9097	7.5179	52.5759	1.3696
474	46.854	57.7048	55	7.0436	53.0694	1.4222
475	45.4655	57.1894	54.5427	6.9863	53.5411	1.4826
476	44.3195	56.8201	53.7099	7.0384	52.4183	1.7008
477	43.336	57.9122	54.7788	6.6672	50.0636	1.3191
478	42.7505	59.6582	56.7228	6.4285	48.562	1.1325
479	43.4485	61.028	59.4749	6.9884	47.6592	1.3691
480	44.3063	61.5048	60.0267	7.7476	46.1298	1.8118
481	45.6099	62.1296	57.9263	8.6509	44.062	2.3617
482	46.5196	61.1317	56.4151	9.6314	43.0689	2.0263
483	46.7383	60.436	55.9418	10.8081	44.6528	1.8091
484	46.8853	60.9672	53.0705	11.5226	45.6309	2.0394
485	47.423	61.3291	50.6982	11.0941	46.7479	1.4953
486	48.5727	61.3836	50.1779	10.6015	47.1122	1.4411
487	49.19	61.3116	48.2708	11.1756	48.0304	1.5095
488	49.3148	61.1603	46.4781	11.459	48.5865	1.4012
489	49.1672	60.9222	44.9701	11.2066	48.9273	1.4763
490	49.3684	61.3905	42.6939	10.5894	48.9728	1.5184
491	49.957	62.6201	40.4322	9.959	49.8029	1.5405
492	50.492	63.1545	39.7105	9.1856	50.765	1.4101
493	50.5589	62.345	40.0374	8.7103	51.6704	1.4069
494	50.1714	59.7979	40.2233	8.7787	51.7772	1.7203
495	49.5982	59.445	40.4044	8.9033	51.5475	2.0168
496	48.9682	59.4878	42.3937	9.4043	51.2436	2.1236
497	48.3397	59.1429	43.5214	8.5242	50.5363	1.786
498	49.0727	59.2026	45.7847	7.4369	50.3045	1.3155
499	49.5658	59.7534	49.7698	6.5862	50.3413	1.1998
500	49.7293	59.9847	53.2906	6.1788	51.6704	1.5252
501	50.3556	60.0074	54.8862	6.6998	52.5518	1.6157
502	51.5218	62.2058	54.4728	6.8244	53.5043	1.6477
503	52.1783	63.0265	52.7479	6.9911	52.523	2.4285
504	52.8445	61.8989	51.6838	7.2844	50.9594	2.7308
505	53.4942	63.3429	52.133	7.3407	49.9642	2.6435
506	53.7298	65.3503	53.5668	7.7508	50.2591	2.4243
507	54.6369	65.5349	56.2783	7.3927	52.0604	2.7313
508	55.5159	66.1053	57.2366	7.2902	54.7228	2.5931
509	56.0265	66.1619	58.4995	6.8859	56.7708	2.387
510	56.1911	65.8656	59.6912	6.7918	58.4482	2.3297
511	56.9841	65.4841	61.7511	7.1551	59.3072	2.3959
512	58.5616	65.2296	62.3713	7.1498	59.2286	2.6009
513	57.768	64.364	61.5224	6.8407	59.5727	2.7245
514	55.7999	62.4683	61.4728	6.9774	57.6773	2.6593
515	53.7224	62.3354	62.5475	6.9327	57.3307	2.1866
516	51.6093	63.428	63.5956	7.2855	57.7746	2.306
517	50.5791	65.2534	63.9888	7.2839	57.6736	2.3475
518	50.4533	65.6566	64.1282	7.2156	56.0262	2.8507
519	49.982	64.8005	62.5646	7.3013	52.5796	3.0368
520	48.9119	63.8254	60.5673	7.4033	49.9519	3.3991
521	49.0127	60.8259	59.2377	7.3113	47.3178	3.6362
522	49.112	58.1228	59.734	7.4706	45.1148	3.7208
523	49.5616	56.4439	60.5085	6.8954	44.0427	3.5032
524	49.6407	56.0111	60.9963	6.5794	44.5507	3.1388
525	50.9703	57.6936	60.0999	6.807	46.2666	2.9558
526	52.2781	58.8899	59.273	7.1451	48.6319	3.0363
527	52.8508	59.0862	58.0005	6.9096	49.8317	3.3959
528	53.5483	59.5577	56.9311	6.3665	50.5053	3.4006
529	54.0738	60.8598	55.9049	6.4306	51.4915	3.255
530	54.9087	62.5836	55.8627	6.0526	51.4968	3.5925
531	56.0987	62.2286	56.5326	5.9879	52.7954	3.3254
532	55.9289	63.0439	57.6389	6.3891	54.1416	3.7182
533	55.1486	62.6889	57.4209	6.6898	54.4407	4.3249
534	54.983	61.309	56.4375	6.6483	54.1838	4.4564
535	55.0318	61.1386	56.1795	6.9742	53.6458	3.7997
536	54.7266	60.9889	56.336	7.367	52.4434	2.6851
537	54.6157	61.5429	56.5855	7.0647	52.297	1.9769
538	54.6072	60.8762	56.0662	6.3638	53.5913	2.1414
539	54.2909	60.3799	55.8835	6.4763	54.9097	1.8249
540	53.3031	61.6979	55.9236	6.9422	55.9103	1.7355
541	53.1619	62.5783	54.5967	7.6025	57.5523	1.6188
542	52.3068	63.309	53.0294	7.8665	57.8098	2.1682
543	51.2638	62.7386	52.2634	8.3722	57.3916	2.7261
544	50.2495	62.4587	51.0433	8.3538	56.3339	3.5315
545	49.1746	63.7455	49.7147	8.8617	55.9738	4.0279
546	48.3211	65.3545	48.2356	9.0405	55.7714	3.3948
547	49.2001	65.4566	47.9931	9.0342	56.023	3.2455
548	49.7086	65.3265	49.7489	9.2303	56.4455	3.2886
549	49.5897	65.6471	51.2089	9.1314	56.4915	3.1099
550	48.6826	65.9926	53.1453	9.4422	55.5139	2.6882
551	49.1884	64.7164	54.7318	8.8864	54.9396	2.7171
552	49.3286	63.2926	57.0032	8.5021	54.3948	2.6998
553	49.5722	62.6164	57.3419	8.1335	53.3259	2.715
554	48.7967	61.8619	57.5465	8.173	52.9236	2.4748
555	48.8238	62.0164	58.0529	7.7576	53.7398	1.9553
556	48.0372	62.3995	58.1063	7.377	53.0422	1.9979
557	46.8248	62.464	58.602	6.317	52.4038	2.1041
558	45.5064	62.491	61.1319	5.9311	51.789	2.0195
559	44.689	63.1333	62.8665	5.8686	51.8253	1.6299
560	45.6168	63.3481	62.6645	6.1919	51.4306	1.6725
561	46.9968	63.6217	61.7398	5.7897	51.2762	1.5521
562	48.0027	63.1444	61.0374	5.6209	50.6442	1.4963
563	47.6162	62.7037	60.5513	5.4012	50.7965	1.5673
564	46.9262	62.372	60.164	4.9763	52.0417	1.4385
565	46.3519	61.336	60.406	4.6404	52.3494	1.7571
566	46.4793	61.8931	61.1314	4.225	51.1688	1.9674
567	46.6348	63.0386	63.1106	4.4711	51.4605	1.7713
568	46.2861	63.4582	64.1255	5.7739	51.1448	2.0946
569	45.6911	63.4503	63.7516	7.0405	49.9001	2.0584
570	45.4554	63.2053	62.6079	7.2566	48.9989	1.9721
571	44.1332	63.0614	59.9776	7.3612	48.492	2.2103
572	43.0568	62.4185	58.5256	8.1215	48.1448	2.1341
573	42.491	61.4799	56.3873	7.715	47.2099	2.5678
574	42.1168	59.8545	55.2073	7.8638	46.5625	2.5379
575	41.5743	58.6259	56.086	8.1719	46.5999	2.3191
576	40.7787	58.155	55.8098	7.4953	45.4183	1.8128
577	40.8716	57.337	56.688	6.7471	44.8536	1.632
578	41.4703	56.3873	57.7863	7.1199	45.2356	1.5415
579	41.431	55.818	57.5892	7.6893	45.4119	1.2466
580	40.6077	54.9444	57.3862	8.3333	46.3034	1.2429
581	40.8668	52.9698	55.6571	8.5394	48.0438	1.4932
582	41.88	52.6413	54.4209	8.8007	48.6282	1.9132
583	42.8572	52.5614	54.1587	8.6835	48.805	2
584	44.0695	51.8603	53.9434	8.4127	48.0609	2.0415
585	45.2542	51.7672	54.2345	8.409	48.3964	2.2266
586	45.9873	52.2101	54.0011	9.0131	49.2618	2.3139
587	46.1534	53.3508	53.0251	9.5925	50.7302	2.2114
588	46.9485	53.472	52.1154	10.4243	51.1373	2.0521
589	48.3041	54.2153	50.9589	10.511	51.9306	1.9327
590	48.6046	54.946	49.7687	10.1803	51.3739	1.5804
591	48.8869	55.918	47.9925	9.5652	51.4199	1.3123
592	49.1874	58.1741	46.0732	8.776	53.7185	1.2355
593	48.7144	60.6725	45.7147	8.6998	55.3547	1.1514
594	48.3662	61.727	45.9829	8.8686	56.8045	1.1388
595	48.9061	63.828	46.3937	9.622	57.492	1.4206
596	49.5191	64.9238	46.5118	9.8134	56.4754	1.5967
597	50.6985	65.082	46.765	9.2492	53.4866	1.2902
598	51.3843	65.1227	47.5422	9.337	51.2975	1.5089
599	51.4039	64.6698	48.2142	10.01	49.4781	1.47
600	51.1937	62.7444	48.0107	9.3091	48.0198	1.511
601	51.1062	61.7275	47.3926	8.408	47.2623	1.4995
602	51.949	59.9566	46.3098	8.4669	47.2596	1.1956
603	51.0727	58.8	45.5417	8.3807	47.9108	1.3297
604	51.2113	58.4746	45.0331	7.6535	49.1747	1.2545
605	50.8121	59.1386	45.5919	7.5515	47.8894	0.9311
606	50.2574	58.8656	46.0908	8.4753	45.7014	0.9395
607	49.3721	57.7233	45.9471	9.0484	43.6197	1.4958
608	49.0573	55.8672	44.8579	8.0815	43.2292	2.4006
609	47.9719	57.5497	42.0646	7.6887	42.5727	2.5899
610	47.267	58.6217	41.1907	7.9632	43.3638	2.6157
611	47.0849	58.919	41.289	8.6935	45.0657	3.0032
612	47.189	59.6296	41.7126	8.9942	46.7377	3.1293
613	47.2394	59.6143	43.7329	9.2529	47.8889	3.1767
614	46.6019	59.973	45.5064	8.8333	49.1394	2.9406
615	47.1046	59.6667	46.0475	8.4453	49.648	2.8922
616	47.0133	58.7577	46.8328	9.0053	48.1576	2.6441
617	47.1125	59.1143	47.445	9.9558	48.0652	2.6593
618	47.1189	59.4735	48.8526	10.3344	48.7569	3.3039
619	46.8673	60.4069	50.1987	10.48	49.8654	3.2203
620	46.8838	61.7968	51.2826	10.0988	51.4877	3.4974
621	46.8721	62.9164	53.1303	10.5941	53.5032	3.449
622	46.4411	63.5328	55.0443	11.3291	54.6132	2.7224
623	45.3185	63.1794	56.4679	10.4585	54.7019	2.5505
624	44.7134	61.664	59.0278	10.307	53.5812	2.2734
625	45.2542	60.2862	61.1068	10.3533	53.9129	2.1809
626	45.6513	59.3624	61.8755	10.9006	54.5817	2.7813
627	45.5955	58.7476	62.5219	11.1761	53.1245	3.5026
628	46.3015	57.163	62.5235	10.8812	51.8526	3.7072
629	46.6561	55.754	62.7313	10.0973	51.3686	3.7976
630	46.276	54.181	62.1912	10.2361	51.696	3.2608
631	46.0446	54.9667	59.6565	10.2497	51.812	2.6504
632	45.4931	55.1751	58.6357	9.0305	51.6309	2.5042
633	44.9687	53.9487	58.1966	8.0452	52.3681	2.1562
634	44.9554	54.646	56.438	7.99	51.8718	2.1777
635	45.4283	55.4857	55.9012	8.5305	49.8307	2.173
636	45.5817	57.4772	56.8424	8.642	48.4081	1.7934
637	46.6598	59.0804	57.0956	8.2524	47.6207	1.867
638	46.4549	59.3519	57.7452	8.2981	47.7612	2.2482
639	45.3668	59.6222	57.4882	7.8896	47.5224	2.3438
640	45.3716	59.5947	56.7623	7.8607	46.9931	2.2187
641	45.6688	59.8757	55.5796	7.6073	45.9407	2.2219
642	46.6332	59.5873	55.1928	7.234	44.0048	2.5636
643	48.1147	58.673	56.5518	6.4926	43.8547	2.4437
644	49.2383	56.6212	56.2997	6.0279	44.4802	1.8901
645	49.8567	56.181	55.3157	5.3906	45.3964	1.511
646	50.1539	57.1397	54.6362	4.9721	45.946	1.582
647	50.732	57.8206	54.8707	4.5499	46.7217	1.7697
648	51.1789	57.6857	54.2794	4.4117	47.9872	1.4879
649	51.1704	57.2571	53.8761	4.4196	50.1127	1.4059
650	51.6258	58.0376	54.1993	4.0773	51.7174	1.4479
651	52.8137	58.2825	54.2954	4.0978	51.0994	1.5305
652	53.3402	58.8275	54.1613	4.6483	49.8392	1.8023
653	54.3694	58.7683	53.4119	5.2303	48.8114	2.286
654	55.6746	58.4519	54.0107	5.8375	49.5358	2.7645
655	55.9437	58.282	55.1587	6.0279	50.7313	3.2524
656	55.482	57.5825	55.43	6.2019	51.8766	3.0499
657	55.1911	57.3429	54.0609	6.3454	52.4322	2.959
658	55.8073	55.519	54.0572	6.7497	52.9658	2.9627
659	56.0706	53.4704	54.836	7.0568	53.2276	3.1556
660	55.4299	53.6466	54.5385	6.8081	54.4786	3.5305
661	54.4098	53.4852	53.156	6.5163	56.3638	3.6509
662	53.0695	54.5984	53.5935	7.1167	56.6298	2.735
663	52.5934	55.1852	54.6843	7.3843	55.8632	2.4106
664	51.508	54.272	56.063	7.0789	55.1448	2.2455
665	50.5525	53.7048	56.3793	6.4238	54.7051	2.418
666	50.2776	53.9624	57.2719	6.1451	53.3499	2.8339
667	49.2251	54.2349	57.8926	6.4511	52.1335	2.9606
668	49.5579	53.3746	56.5962	6.6498	51.641	2.6199
669	50.1412	52.2085	57.0518	7.4742	51.3184	2.2729
670	50.061	51.3741	55.8723	7.8481	50.1159	2.2524
671	49.293	51.5989	54.9781	6.9564	48.5807	1.9921
672	48.4379	51.0291	54.1496	5.9285	46.9802	1.7345
673	48.2707	49.3894	53.6245	5.7056	45.0288	1.6956
674	48.2251	48.8275	54.82	5.7187	44.3948	1.6104
675	48.0329	49.9138	58.0144	5.5037	44.7473	2.204
676	48.5175	50.8471	58.7313	5.7061	45.6293	2.7224
677	49.7351	50.6079	58.0091	6.1924	45.8446	2.377
678	50.2182	49.6571	58.8301	6.8633	46.805	2.5694
679	49.8678	49.1434	57.2564	6.8722	47.2997	2.7087
680	50.1056	50.1757	56.5214	6.1283	47.1394	2.4632
681	50.6799	51.0534	57.5545	5.6062	47.9888	2.7277
682	50.9597	51.0984	58.2201	5.2392	49.3531	2.8617
683	51.1284	52.0894	60.008	5.5862	50.0935	2.7371
684	50.9788	53.463	60.3504	6.0699	51.0192	2.4127
685	50.3742	55.128	59.8349	5.7655	51.3365	1.5089
686	50.2256	56.7418	60.3029	4.9111	51.6528	1.2308
687	50.1444	58.1503	59.8291	4.214	51.3066	1.3991
688	50.0249	58.8619	58.1955	4.1283	52.4808	1.1761
689	49.9984	59.3238	55.8659	4.4769	52.1977	1.102
690	50.2755	59.0101	54.7922	4.5515	51.2815	1.0547
691	50.6783	59.6143	55.0358	4.9863	50.7612	1.122
692	51.4857	59.628	56.1923	5.419	51.211	1.1793
693	52.0011	60.5778	58.258	5.408	50.9984	1.1178
694	52.2542	60.5661	60.4466	4.8391	51.7415	0.9485
695	52.0308	61.0693	61.476	4.5032	52.922	0.8223
696	51.7797	61.6275	60.9487	4.0358	53.2201	1.1667
697	50.7941	63.0074	60.0251	4.2787	53.1298	1.2119
698	50.0191	62.128	61.2906	4.8812	53.0572	0.9201
699	48.3025	59.4053	61.6838	5.5878	50.5951	0.7718
700	46.4337	58.1757	62.9338	5.806	47.4973	1.061
701	45.7166	58.209	62.6416	6.0021	46.0534	1.3128
702	44.9358	58.028	61.9354	5.96	45.1544	1.3438
703	44.6831	56.8989	61.8574	6.6688	44.8141	1.5289
704	44.2452	54.8079	61.554	7.9968	43.9193	1.4096
705	43.4517	54.3032	62.4103	8.4695	43.5272	1.3065
706	43.6927	53.5677	62.4968	8.6567	44.8985	1.5563
707	43.75	53.2513	61.734	8.7114	45.9103	1.5615
708	43.3503	53.3069	61.4733	8.8249	45.0411	1.8339
709	42.9936	53.136	60.7516	8.4706	45.6165	1.7287
710	42.1035	54.1286	60.0636	8.511	44.9786	1.6115
711	42.4544	54.8439	58.8349	9.1399	42.6715	1.6604
712	43.5467	55.4481	57.9615	8.7119	41.3948	1.9595
713	44.3291	54.882	59.2131	8.8575	40.922	1.8165
714	44.957	54.6349	61.274	8.9511	41.3606	1.2271
715	46.0212	54.6831	62.2927	8.6945	41.7398	1.1682
716	47.0589	53.1471	63.1613	8.0294	40.899	1.51
717	47.4485	53.3143	61.805	7.4006	40.7772	1.5873
718	46.9464	53.7302	61.5096	7.1772	42.8088	1.5531
719	46.5303	52.9206	61.4637	6.8691	44.821	1.5999
720	46.9581	53.2741	61.0753	6.9164	45.0278	1.613
721	47.9167	53.7984	60.9797	7.2792	45.0091	1.4432
722	47.4326	55.0217	61.1677	7.9343	45.3221	1.3938
723	47.7511	54.7402	62.078	9.3297	45.1811	1.429
724	47.6874	53.2905	62.4712	9.5694	45.4343	1.4926
725	48.0382	51.1143	61.7212	9.4779	47.0673	1.4143
726	47.9724	51.8317	60.2965	9.5484	48.6384	1.286
727	48.62	52.8894	56.2169	9.3554	51.1736	1.2371
728	48.7367	53.1534	52.9605	8.8396	54.3499	0.9942
729	49.2447	54.3635	51.4712	8.0379	56.4348	1.1015
730	48.3577	55.6397	50.5833	6.7208	58.7692	0.9501
731	46.9007	57.3302	50.8259	6.9164	60.2377	0.8333
732	46.595	57.3085	49.9754	7.776	61.9952	0.9805
733	45.7967	57.9709	49.9947	8.1646	62.9856	0.9485
734	45.0387	58.5725	48.9872	7.9485	62.4455	0.9821
735	45.449	57.4286	49.1554	8.113	60.0417	0.8055
736	45.8243	57.9016	51.1886	8.0221	58.2505	0.8948
737	46.0143	57.3899	50.8344	7.9637	57.7398	0.8885
738	45.8068	56.0296	49.4679	7.9416	57.8681	1.1004
739	45.3673	54.0095	47.1747	7.9585	58.446	1.2781
740	44.6407	53.5688	47.2099	8.0068	59.1496	1.0042
741	43.7702	53.6339	47.82	8.0294	57.7094	0.7907
742	43.4135	54.5164	47.5502	8.3381	55.5764	0.8207
743	43.5101	54.0862	47.8499	7.5557	52.8007	1.03
744	43.354	54.8005	47.446	6.5042	49.9391	1.1572
745	42.9926	56.5899	46.8761	5.7376	47.7318	0.9879
746	43.1927	57.3587	46.1859	5.4569	46.0486	1.1809
747	43.3949	58.8148	45.3232	5.0079	45.9038	1.2072
748	43.5711	60.0968	45.0331	4.9043	46.3446	1.0016
749	43.8052	62.6053	44.9898	5.3586	45.7602	0.8927
750	43.8832	66.0508	45.1624	5.7771	45.0705	1.2629
751	43.8838	68.2132	46.3852	5.9106	45.1031	1.4642
752	43.7638	67.7762	47.5085	5.306	45.0288	1.5179
753	43.811	66.7021	46.7169	4.8638	46.4546	1.6251
754	43.6083	63.6995	47.1512	4.9022	47.1282	1.3565
755	43.8901	63.3423	47.0684	4.6362	46.2099	1.1909
756	43.2946	64.3894	46.6752	4.5626	46.4626	1.2256
757	43.379	65.4577	47.3451	4.8034	46.6474	1.3927
758	42.8933	65.0984	48.3408	4.9064	46.7115	1.3649
759	42.4241	64.5	47.3365	4.4811	46.5374	1.428
760	41.7749	63.0275	46.5053	4.7161	46.711	1.6241
761	42.3482	60.7042	45.711	4.7461	47.8168	1.6299
762	42.5658	59.6206	45.602	4.4096	48.4028	1.521
763	43.5377	59.2434	45.1907	4.0484	48.8771	1.5783
764	43.9193	59.3619	45.7398	4.4253	50.6613	1.7639
765	44.9559	59.9476	47.4546	4.3728	52.5422	1.8491
766	45.7654	60.6746	48.61	3.8654	53.7035	1.8833
767	46.2633	60.4079	49.5107	3.9632	52.6816	1.9585
768	46.6805	59.3016	50.5053	3.9974	50.3953	1.6188
769	46.7983	57.7741	50.3339	4.2886	51.3462	1.3139
770	46.6592	56.4423	50.0112	4.8281	53.1918	1.2198
771	46.3397	56.1037	50.3478	5.0252	55.0817	1.5005
772	46.6407	56.6598	50.2623	4.5794	53.8066	1.8638
773	47.2675	57.5302	50.0085	4.5289	51.1261	2.2371
774	47.0621	57.3815	50.4658	4.3081	49.485	2.3528
775	46.7792	57.7751	50.109	4.3028	48.3275	2.7886
776	46.1868	57.6947	50.3029	4.0426	47.9428	3.1425
777	46.5494	57.6381	50.0107	3.8365	49.625	2.7965
778	46.8567	56.9524	50.2233	3.7808	50.5406	2.7771
779	46.8535	55.8905	49.4519	3.4884	51.4503	2.2907
780	46.4055	54.1587	47.8312	3.6299	52.6357	1.6493
781	46.3333	53.7524	47.0556	3.7219	52.6554	1.4485
782	46.6194	53.5175	47.9931	3.938	51.9797	1.4706
783	46.3424	54.1783	49.2062	4.521	51.5144	1.6872
784	45.12	54.0291	48.4797	5.3943	51.1907	1.6567
785	43.7197	53.9931	48.1934	5.7813	49.5727	1.7382
786	42.4246	53.9746	47.3093	5.5883	49.4012	1.8638
787	41.3556	54.3153	45.9241	5.4548	50.5112	1.6772
788	41.3296	54.5651	44.391	5.8118	50.5865	1.6251
789	41.1805	55.681	42.9252	6.7035	49.8793	1.5284
790	40.552	56.2534	42.2879	6.8764	49.101	1.4968
791	40.7272	56.9508	43.4781	7.2934	47.1576	1.5994
792	40.4506	56.8058	44.8184	7.1693	45.969	1.8675
793	40.5037	57.4587	45.516	7.5205	46.0369	1.7645
794	39.9565	58.1111	44.7014	8.2755	46.1357	1.5626
795	39.5987	59.5249	45.4583	8.8028	46.2479	1.2865
796	39.9942	59.6519	46.2986	8.632	46.5529	1.3212
797	40.8811	58.9418	47.2762	8.6709	46.8654	1.5757
798	40.5318	58.7212	47.9546	8.3107	46.9931	1.898
799	40.8487	57.7418	49.3381	8.5683	46.3275	1.99
800	41.3328	56.7741	52.6763	8.5315	46.6303	1.7571
801	42.1253	57.4651	56.3429	8.2555	46.7163	1.7787
802	43.1178	58.955	58.8835	7.755	46.8125	1.8575
803	43.6943	61.3698	60.531	7.1809	46.3483	1.9143
804	44.1847	61.5529	62.7901	7.1178	45.1437	2.0868
805	44.6131	61.4587	63.3339	6.9501	43.6015	2.0216
806	45.6937	61.1196	63.9573	7.2408	42.0283	1.9564
807	46.448	59.591	63.8216	6.6761	41.1886	1.877
808	47.2702	59.2053	63.5876	6.3743	42.0315	1.7466
809	48.2856	57.8323	62.7933	6.275	43.4172	1.9253
810	49.5945	55.9063	61.539	6.5783	43.9615	2.1625
811	49.7983	54.5164	60.2083	7.3339	44.1218	2.6215
812	50.1757	54.7513	60.4984	7.3749	43.0155	3.1351
813	50.0239	55.6418	60.2329	7.4374	43.2842	3.01
814	49.388	56.4915	60.3178	7.745	43.6923	2.3302
815	47.7972	56.9714	60.3734	8.0095	43.8648	1.9763
816	45.7686	56.7159	60.4418	8.2445	45.211	1.6735
817	43.6428	56.9407	59.8061	9.1115	45.0449	2.1866
818	43.0993	58.2937	58.7457	8.9795	44.3729	2.3128
819	43.4766	58.9413	58.7206	9.2613	44.0919	2.1882
820	44.353	59.0333	59.8638	9.6309	43.7201	2.2539
821	44.9066	59.2407	59.4273	9.919	42.9493	2.3212
822	44.6975	60.9857	58.2105	9.7739	42.9813	2.2981
823	45.1247	62.2529	55.7703	8.9022	43.2447	2.204
824	45.8848	63.0841	53.188	7.7571	42.9706	2.3076
825	46.319	64.8021	53.1597	7.9427	43.2067	2.4763
826	46.0334	66.1407	52.9947	7.6157	44.2158	2.4322
827	45.9469	67.1831	52.672	8.1388	44.367	2.6293
828	45.8025	68.3116	54.2292	9.0536	43.8793	2.5747
829	45.7707	67.7487	55.6127	9.0063	42.6095	2.1893
830	46.3413	67.8365	55.7511	7.6987	43	1.9437
831	47.3248	67.5005	55.2163	7.5473	42.4268	1.694
832	48.5483	67.128	54.7297	7.2702	42.3745	2.1972
833	49.879	67.6561	55.0652	6.8991	42.5411	2.5752
834	51.4512	67.6201	55.3584	6.8207	42.0166	2.1504
835	51.3742	67.7767	54.8312	6.0768	43.1432	1.5836
836	52.0441	67.7095	53.7025	6.1614	46.4856	1.6714
837	51.9735	66.1624	53.1848	6.5126	48.5946	1.2597
838	52.2187	65.0931	54.9712	6.7787	50.1581	1.6356
839	52.4045	65.1794	55.4396	7.2708	50.0182	1.9863
840	52.5796	64.2894	55.523	7.1819	48.8312	1.5673
841	52.2187	64.0952	52.9808	5.8433	48.0005	1.2171
842	51.8508	64.863	51.4754	5.725	47.9477	1.3612
843	50.8169	65.4767	53.6816	6.1756	48.1255	1.5405
844	50.7829	66.4915	55.1207	6.7876	47.8248	1.6903
845	51.1369	67.3614	56.1923	6.8749	47.1875	1.6178
846	51.517	68.1243	56.1015	6.9779	47.969	1.9248
847	52.552	68.1053	57.4295	7.51	48.8969	2.2303
848	52.5196	68.0063	58.6784	8.0873	49.1592	1.8733
849	51.7925	67.5429	58.9103	7.7944	49.5021	1.4627
850	51.5218	66.5021	58.7933	7.5762	50.8077	1.6814
851	51.0223	66.3905	58.2457	6.9269	51.2404	1.9501
852	51.5425	66.064	57.4909	6.5	50.6517	2.4169
853	51.9703	65.0635	57.2767	6.2939	51.0646	2.4816
854	51.6778	63.864	54.8467	5.6141	53.2142	2.7319
855	51.3163	63.2048	52.7639	5.8312	55.6554	2.8417
856	51.9209	62.109	52.0641	5.561	56.2756	2.7534
857	52.0303	60.5656	52.7986	5.6425	55.8429	2.1851
858	52.0467	59.9238	53.3825	5.7981	53.8152	1.6172
859	51.3928	58.3143	53.43	6.3113	52.5272	1.1614
860	51.4968	56.9095	53.8723	6.5137	51.7057	1.1961
861	51.4443	56.0735	54.0326	6.275	52.1608	1.9148
862	49.931	54.3233	54.1977	5.9222	53.2794	2.5873
863	50.1348	52.5757	51.8579	5.0431	54.7666	3.2371
864	50.4177	52.7889	48.4562	4.6519	54.6058	2.7587
865	50.7659	54.1651	46.4909	4.8344	53.5363	2.062
866	50.4512	56.5085	46.7708	5.2003	52.563	2.184
867	50.7182	57.9159	48.1106	5.0116	51.7249	1.959
868	50.6953	58.3815	49.5433	4.8612	50.8734	1.949
869	49.4825	59.3085	51.3301	4.7482	50.7991	2.1199
870	49.2893	60.9243	50.7126	4.562	51.5588	1.5794
871	49.6555	62.7905	50.4375	4.7913	52.9006	1.0962
872	50.6353	61.727	51.2885	5.1178	53.7708	0.9369
873	52.9087	62.2852	52.3344	5.6767	53.6405	0.8454
874	54.9692	60.9577	53.2147	5.6209	52.5433	0.776
875	56.6852	58.8667	54.8323	5.6519	51.3355	0.7229
876	57.1571	58.0931	57.2067	5.887	51.2831	0.8943
877	56.4713	56.7804	60.4188	5.888	51.4477	1.2655
878	55.6603	55.5635	62.0748	6.0815	52.0897	1.408
879	55.6805	53.8741	62.8536	7.0195	51.8429	1.1887
880	55.9528	54.5524	62.9594	7.2487	51.0171	0.9012
881	55.6003	55.0487	62.9578	6.8375	49.3307	0.8218
882	55.1093	54.3185	63.5256	6.5352	47.6026	1.0152
883	55.1762	54.0101	62.4685	5.4464	46.547	1.2292
884	54.8206	53.4825	61.0369	5.1824	46.0043	1.2408
885	54.4469	52.918	59.5337	5.6462	46.6554	1.1052
886	54.1115	52.1185	58.0102	5.9443	47.2473	1.0936
887	54.0435	51.9788	55.3734	5.9117	47.7345	1.1562
888	52.6168	51.4667	52.6597	5.6782	48.5823	1.0363
889	51.7771	52.637	48.6704	5.388	50.8478	0.817
890	52.3917	53.6492	46.5294	4.8754	51.5075	0.8623
891	52.4252	53.3053	44.6079	5.1893	51.93	0.9359
892	52.6592	52.4995	43.8627	5.3107	51.3659	0.816
893	52.2118	50.6249	44.2826	5.1877	51.5272	0.7639
894	52.8928	48.7619	44.4103	4.8449	52.8793	0.9942
895	53.0727	48.2032	45.0053	4.1293	54.3916	0.9243
896	53.7792	49.146	46.9722	4.1562	54.9306	0.9968
897	54.2102	49.9053	48.9514	4.9033	54.4653	1.0626
898	55.9002	49.6354	49.3926	5.7098	53.8248	1.2103
899	57.138	49.6138	49.3819	6.1509	54.2543	1.1393
900	56.664	50.6524	48.6314	5.4642	54.2772	1.2082
901	56.7059	50.2931	47.735	5.1498	55.3552	1.1104
902	56.9809	49.572	47.1474	5.4343	55.3595	0.9537
903	57.4581	48.637	47.3424	5.6036	54.0491	0.9879
904	56.9358	50.5751	47.0363	5.8565	53.3045	0.9227
905	57.3344	51.3841	48.3029	6.3764	52.6132	0.9159
906	57.8827	51.0466	49.8472	5.8244	51.7094	1.1193
907	58.1433	49.9889	51.5123	6.2971	51.5438	1.1562
908	57.2097	50.6016	53.3408	7.1861	50.6186	0.9306
909	57.2797	49.1333	53.6763	8.2545	48.9647	1.9101
910	57.0998	48.4222	50.7409	6.439	48.3392	2.03
911	57.888	48.1429	50.7489	6.551	49.0272	1.8533
912	58.4973	49.182	50.6127	7.4232	49.2025	1.5857
913	58.9942	50.6698	50.5775	8.2045	49.938	1.5294
914	58.8949	51.7413	51.6346	9.4359	51.3782	1.6057
915	57.2203	53.236	49.9263	8.8123	53.4514	1.8365
916	56.3201	53.5899	48.8707	8.6677	56.1341	2.5563
917	55.0605	53.1661	50.141	8.7634	59.1084	2.4338
918	53.9528	52.6757	50.8681	8.7087	60.2206	1.9748
919	51.8461	50.5741	50.2655	8.6735	59.8526	1.6377
920	50.6789	49.2899	49.4749	8.4448	57.4765	1.4942
921	50.9761	48.1492	49.0075	7.8822	55.109	1.1015
922	50.8806	48.4175	49.4685	7.5536	54.6293	0.9406
923	50.6428	49.6762	49.656	7.979	53.5812	0.9132
924	49.3731	49.4217	50.4471	7.5825	52.9444	1.1882
925	48.5308	48.2989	52.3349	6.5273	52.9712	1.1078
926	47.7548	47.5296	52.9818	5.7587	53.9092	0.9422
927	48.077	47.7169	53.515	5.6951	54.8152	0.9984
928	48.3599	48.7788	55.3157	6.4317	55.3419	1.0673
929	47.8763	50.5444	56.6731	6.3743	56.5481	1.2129
930	47.9485	52.563	58.4001	6.8617	58.0823	1.2429
931	47.3254	54.219	60.4765	7.5484	59.0833	1.132
932	46.9002	56.5931	61.406	7.5452	59.6448	1.2145
933	47.4655	58.2926	60.1229	7.2918	60.477	1.2245
934	48.6131	58.827	58.3082	6.6225	61.8173	1.3381
935	49.4851	58.5836	57.4247	6.5584	63.0294	1.4553
936	50.3726	57.7831	56.9525	6.6514	64.5513	1.6856
937	51.9315	57.6979	55.0556	7.3659	64.4044	2.1341
938	52.4846	57.6958	51.852	6.5095	63.086	2.7734
939	53.3583	56.3646	51.789	5.5626	61.2671	2.6193
940	53.6115	54.836	52.0417	5.0931	60.6116	2.2697
941	53.1566	54.4688	51.9322	5.0999	60.5817	1.7529
942	52.8153	53.7127	52.4311	5.154	59.5406	1.766
943	52.6895	52.1201	53.453	5.388	58.7895	1.7871
944	52.8227	53.5587	53.4904	5.7629	57.4642	1.7545
945	52.6651	54.2587	52.7751	6.3559	56.6907	2
946	50.7182	53.7529	51.9386	6.5647	55.4193	1.8496
947	49.2659	53.5386	51.4696	6.2019	54.4119	1.745
948	48.6783	54.0735	49.7842	5.8212	52.4701	1.9869
949	48.5212	55.9529	49.3194	5.7708	50.9797	2.4164
950	49.3763	57.1106	49.3814	6.0457	49.8227	2.7913
951	49.9713	58.5286	49.4364	6.7697	49.1645	2.6646
952	50.3816	60.2222	50.1111	6.9558	48.7179	2.4443
953	51.603	60.554	50.4578	7.3181	48.0705	2.9611
954	52.4623	59.9852	51.3852	7.2093	48.4135	3.4248
955	53.2001	58.4228	52.7548	7.5946	50.5315	3.6998
956	53.1332	57.9804	54.8681	8.357	51.9076	4.1299
957	52.759	57.3455	54.9925	7.7981	53.9396	3.591
958	53.5324	57.0116	52.3916	6.5273	55.5166	2.8749
959	53.8662	57.2138	51.6571	6.5463	55.7933	2.4732
960	54.3933	57.0037	52.3745	6.6236	54.9733	2.479
961	55.0446	56.0947	53.6148	6.4795	54.6458	2.5941
962	56.5663	55.7852	52.8098	6.0237	54.5801	2.3207
963	56.3084	55.8026	51.6768	5.7907	54.1132	2.2156
964	55.9809	55.7439	51.8777	5.9758	55.031	2.4154
965	55.9204	56.0624	53.4829	6.9706	56.1982	2.7718
966	54.9379	55.9661	55.6704	7.2334	57.5251	2.5389
967	53.7091	56.5238	55.6672	6.7629	57.2228	2.7045
968	53.1815	56.3677	55.008	6.8822	56.4882	2.9837
969	53.354	57.146	53.6506	7.0673	56.1912	3.285
970	53.1996	57.8963	52.5481	7.47	58.2511	4.0668
971	53.4687	57.8534	52.8504	7.8465	60.7249	3.9306
972	53.0541	57.7508	52.3456	7.9238	61.7548	3.7371
973	52.7946	57.8635	53.4637	8.6094	60.6619	3.0641
974	52.2527	58.0466	52.9562	9.4443	58.8066	3.1241
975	52.2235	59.3921	51.4375	9.9164	58.0315	2.7219
976	52.4411	60.5053	49.6405	8.7676	56.7105	2.663
977	52.9692	60.6005	47.891	7.6036	56.8178	3.9027
978	53.1608	61.1132	48.7019	7.2881	57.164	3.795
979	52.0239	59.6016	49.5919	8.0258	58.4177	2.8954
980	51.5048	58.9127	49.6667	8.2608	59.2377	3.0358
981	51.2643	58.0259	49.7783	7.9017	59.9466	3.1935
982	51.2675	57.982	50.8478	7.7187	61.2089	3.4516
983	51.3498	57.0032	50.7612	8.0873	62.1074	3.3864
984	51.3206	55.9873	51.4583	8.3854	61.2724	3.296
985	50.5478	56.0503	52.6282	8.724	58.6191	3.5037
986	49.6237	57.4624	54.3969	8.062	57.6635	3.4921
987	49.077	58.509	54.5027	7.9522	58.3467	3.9648
988	49.2389	57.2503	54.2409	7.9737	58.8077	3.8801
989	48.9825	56.8101	53.4818	8.0016	59.1432	3.9574
990	48.8455	56.4884	52.7671	7.5552	59.5422	3.9974
991	48.1852	55.4212	52.5716	7.6267	58.7585	3.4259
992	48.2728	55.7407	51.3675	7.6798	57.6506	2.8891
993	48.5111	56.1603	50.8114	8.0011	57.4273	2.4679
994	48.3312	57.4503	50.7676	7.9269	57.5171	2.2592
995	48.1842	58.2106	51.8371	8.266	57.2366	2.7787
996	48.0398	59.0608	52.7292	8.2855	55.8403	2.9448
997	46.8562	58.6365	52.5716	7.6814	54.5075	2.6898
998	46.31	58.7746	53.0523	8.3912	53.2094	2.2461
999	45.1529	59.0016	54.5849	9.4238	51.875	1.9516
1000	45.5669	58.681	55.1181	9.5836	51.0737	1.7734
1001	45.6104	59.9413	55.7158	9.5216	50.68	1.6409
1002	46.2373	60.1386	53.7393	9.154	50.3675	1.3454
1003	47.311	59.0725	53.0796	9.3612	51.7046	1.5116
1004	48.4358	58.3196	52.5577	8.4727	51.5166	1.8233
1005	48.724	58.1333	53.2933	7.9637	51.5897	2.0668
1006	48.3779	57.9381	53.1597	7.8013	53.1629	2.0962
1007	48.8742	57.3989	52.3419	7.7198	53.7676	1.9932
1008	49.6863	57.9831	51.7046	8.0657	54.5272	2.1504
1009	49.3891	59.6487	51.4439	7.6514	54.4589	2.9921
1010	48.3498	60.4952	52.1939	6.8507	53.3333	3.6709
1011	47.8827	61.2111	53.8227	6.3381	52.7415	3.6351
1012	47.7516	62.0735	50.6389	7.4479	52.0791	5.8349
1013	47.8063	63.2085	51.1202	7.6746	51.5363	6.2608
1014	48.1847	62.6175	52.3675	7.7198	50.8216	7.0768
1015	49.7091	61.3116	53.3942	7.0279	50.6298	6.4516
1016	49.6115	60.7587	55.4808	6.3538	49.9808	5.2219
1017	48.9947	60.091	55.7591	5.878	49.5251	5.1036
1018	49.5159	60.6	57.086	5.6977	47.8323	5.7103
1019	49.612	60.2455	57.3825	5.8859	47.4893	6.0499
1020	49.6359	60.6545	56.8713	6.2392	47.4605	6.7029
1021	48.8057	61.0635	56.6661	6.9632	49.0011	6.3444
1022	47.802	61.4143	57.4904	7.663	48.4129	6.2855
1023	47.6152	60.9169	58.3964	8.2424	48.7286	7.0447
1024	47.534	60.6407	57.3323	8.5736	50.5	6.7224
1025	48.6136	59.5413	56.4273	9.2382	50.2772	6.5631
1026	49.3891	59.3259	56.2495	10.2976	49.633	6.5179
1027	50.3747	58.9302	55.0678	9.9858	50.4193	6.8996
1028	50.6465	58.0799	53.4541	9.9742	51.7634	6.9332
1029	50.5775	58.5921	52.8397	10.1199	52.1004	7.5978
1030	50.3408	57.9063	50.7265	9.5878	51.7217	8.1956
1031	49.2219	56.8635	49.3184	9.8906	52.3435	7.4253
1032	47.802	56.5122	48.2687	10.4348	52.8216	6.7429
1033	47.3227	55.5661	48.5187	10.2229	53.36	6.8097
1034	46.2495	54.3476	49.11	9.4238	52.9947	6.2003
1035	45.9087	53.2937	49.0112	9.3191	51.789	6.2345
1036	45.8731	52.7365	48.3691	8.5731	52.0214	6.1215
1037	44.6683	51.7645	49.1832	7.4248	52.8552	5.9769
1038	43.6895	51.5079	50.0951	7.2192	52.3125	5.8991
1039	43.4055	51.2677	50.3643	7.8885	50.4979	6.9753
1040	43.1024	51.5063	50.7479	9.418	48.3622	6.6767
1041	43.0244	52.019	50.0604	10.1693	46.6004	6.2366
1042	43.1083	51.254	50.071	10.4448	43.4338	6.5568
1043	43.8132	51.6593	50.6047	10.97	41.5347	6.1677
1044	44.2707	52.1106	50.9893	10.5747	40.2169	6.0983
1045	44.508	54.0169	50.6122	10.7387	40.0588	6.3254
1046	44.8339	56.1979	50.7377	10.714	40.5972	6.1677
1047	44.5812	56.7196	51.0411	10.0478	41.0134	5.7387
1048	44.7128	57.3741	51.3088	8.8402	41.7607	5.5478
1049	44.7394	59.5556	50.8125	8.275	42.2196	5.6404
1050	45.0409	60.418	51.1533	7.562	41.8862	5.7008
1051	45.595	60.0344	51.5844	7.7292	41.9257	5.8433
1052	46.8413	60.3778	53.1522	8.6498	41.0705	5.8838
1053	47.7277	59.619	54.3462	8.8796	42.2398	5.8228
1054	48.2038	59.045	55.3419	8.612	44.2463	5.6404
1055	48.6131	58.6979	55.9348	8.4159	47.3098	5.4543
1056	49.3524	57.7011	56.3969	8.9048	50.2318	4.6788
1057	49.0876	56.9656	57.8056	9.3438	51.7356	4.7455
1058	49.6417	57.4529	56.7922	9.836	51.0331	5.0563
1059	49.8827	57.0862	55.515	9.3328	50.8237	4.9569
1060	49.8721	56.455	53.2511	8.9411	51.6597	4.9905
1061	49.854	55.3503	53.1346	9.4285	51.9898	5.6041
1062	49.836	55.4328	54.8937	10.9364	52.438	6.1835
1063	49.1661	54.7624	58.1848	12.2576	53.7666	6.388
1064	48.7675	54.2735	60.4562	11.3891	54.539	5.9185
1065	48.7734	54.3878	61.3328	10.2461	54.5497	6.3007
1066	48.1077	54.9635	61.6645	9.5363	55.4263	7.2802
1067	47.12	55.3159	60.2313	8.7986	55.1282	7.5815
1068	47.0032	55.1402	59.711	8.6535	54.7388	7.3538
1069	46.7266	56.1714	57.3232	8.6604	52.5518	7.1009
1070	46.2712	57.1667	55.7377	8.909	51.1373	6.2755
1071	46.3609	57.3048	53.8221	8.4479	50.9103	6.4243
1072	46.0961	56.8735	51.6725	8.1193	50.6213	6.6136
1073	45.9623	56.5513	50.3494	8.4968	49.2943	6.9201
1074	45.1385	57.1619	50.086	8.2224	47.289	7.3996
1075	45.7086	57.8085	48.7169	8.3801	44.773	6.5689
1076	46.3907	56.218	47.6608	7.2681	43.3878	6.307
1077	47.4368	54.3672	47.1571	6.1872	44.1608	6.1193
1078	47.3264	53.1688	47.9151	6.7124	45.321	5.7292
1079	47.0876	52.6159	48.9172	7.2876	45.4781	6.2345
1080	46.6205	52.1302	49.9327	7.3885	45.3488	6.337
1081	47.5133	51.6836	50.4493	7.5531	43.9578	6.2382
1082	47.2856	51.9524	50.7596	7.929	43.047	6.2539
1083	46.6385	52.5381	51.0732	8.9274	42.9167	6.1909
1084	47.5913	53.6011	51.6848	9.0431	43.6421	6.1293
1085	47.8424	54.9021	51.6912	8.1462	42.8777	5.8244
1086	48.6799	56.4635	50.9097	7.1977	42.2772	6.214
1087	50.7171	57.3492	50.2927	6.7213	41.2249	6.5037
1088	52.0531	57.4772	49.6074	6.7518	41.1773	6.4553
1089	53.0488	56.0974	49.9829	6.3638	41.7612	6.6246
1090	53.9676	55.4571	51.4338	6.1288	41.2687	6.5089
1091	54.9549	55.5958	52.6148	6.2145	42.641	6.7771
1092	56.3084	54.9185	55.0288	7.4164	44.4311	6.3906
1093	57.5775	54.5862	55.3803	8.8223	45.047	6.0026
1094	57.8121	53.2958	53.9225	9.1604	46.4963	5.541
1095	57.5637	53.1164	53.375	9.4154	48.5155	4.7881
1096	57.8567	52.8471	52.1934	9.2981	51.2676	3.7802
1097	58.3312	52.164	51.9466	8.234	54.1325	3.2844
1098	58.6353	52.2444	50.9049	7.3102	56.1175	3.6236
1099	57.5626	51.7831	49.711	6.4606	57.3825	3.3733
1100	55.2946	50.6667	50.101	6.5373	56.6576	3.4111
1101	53.4432	49.2968	51.9712	6.5563	55.6165	3.8333
1102	51.9374	49.437	52.9792	6.7261	54.609	4.9259
1103	51.1688	50.7942	52.9306	7.0825	54.9525	5.2681
1104	51.232	52.1079	51.429	6.8244	55.6688	5.1746
1105	50.4289	52.173	49.9316	6.2802	56.5449	5.0715
1106	48.7251	51.6217	50.484	5.979	55.9925	4.3417
1107	47.5101	51.7862	51.4615	5.8223	55.6672	3.6961
1108	47.1736	53.6571	51.3007	6.1094	55.9252	4.419
1109	47.9071	55.7995	51.7943	6.0605	56.1806	5.132
1110	47.983	56.2185	53.4268	6.0384	56.1741	4.9716
1111	47.0494	56.5746	52.4311	5.8875	56.2703	4.4884
1112	46.4862	56.9989	50.4412	6.2813	55.5288	4.4543
1113	47.1247	57.7037	49.8312	6.9653	54.2073	4.2261
1114	47.4804	57.7317	47.8061	6.5542	52.641	4.8654
1115	47.5706	57.7323	45.8413	6.3123	52.9017	5.1703
1116	47.7818	58.9577	45.1571	7.2171	53.469	5.1278
1117	47.1104	58.2402	44.3184	8.1572	53.8857	5.5415
1118	47.362	56.2852	44.8488	8.7755	53.3381	5.6462
1119	47.577	53.1709	45.0294	9.0636	52.1309	5.8049
1120	47.9559	52.282	44.6063	9.7313	51.6693	5.9185
1121	48.7994	51.7984	44.0171	10.3281	52.2885	5.6777
1122	49.9512	50.3513	44.5796	11.113	51.609	5.5889
1123	49.1736	49.9614	45.258	11.5962	50.273	5.4627
1124	47.3838	50.8254	46.1303	11.9217	50.3974	5.4059
1125	46.3073	52.0582	47.3397	11.1278	49.9642	5.5626
1126	46.5913	52.4587	47.2874	10.8927	48.5572	5.6567
1127	48.0313	52.9439	48.1672	11.929	46.5427	5.9437
1128	49.457	53.3058	50.7495	12.336	44.8702	5.8444
1129	50.3896	51.9937	50.8237	12.1267	44.7564	5.5473
1130	51.1396	50.4974	49.6966	12.2687	44.4391	5.4637
1131	50.7983	49.8534	49.5636	11.3854	43.2441	5.3386
1132	50.362	49.4402	50.2703	10.5678	44.7895	4.7907
1133	50.0435	49.6873	51.4701	10.1945	46.7954	4.9111
1134	50.2288	49.481	52.4252	10.0662	48.5433	4.2245
1135	50.4506	49.8968	52.8755	10.581	50.5171	3.6788
1136	50.2643	50.0767	51.7874	10.3722	53.4193	3.724
1137	50.2208	50.2741	52.2911	10.9558	55.1197	3.8149
1138	50.0488	50.5698	53.2585	11.2124	55.476	4.1945
1139	49.9851	52.5862	54.6453	11.4122	54.6971	3.9253
1140	50.4108	53.8402	56.6501	10.6677	53.1191	3.9632
1141	49.6247	54.6122	58.4338	9.6288	52.4738	4.1483
1142	49.1258	54.3815	59.1522	9.2918	50.805	4.3712
1143	47.9108	55.2471	59.4097	9.1782	49.8702	3.9364
1144	48.0053	56.6852	59.3243	8.8449	50.274	4.6882
1145	48.6704	57.9894	58.8413	8.346	51.6832	4.1546
1146	48.3349	58.1899	60.2885	9.1803	53.2772	3.2907
1147	47.5494	59.0466	61.8606	10.623	54.0337	3.3491
1148	46.6343	58.3899	61.7212	10.265	52.8734	3.4085
1149	46.854	56.5011	61.2377	9.0915	52.1271	3.4437
1150	46.4326	55.873	61.5556	8.2855	50.6832	3.4737
1151	46.6412	57.0513	61.9706	8.3686	50.5118	3.8233
1152	46.6497	58.0582	61.6939	8.2045	50.1645	3.5131
1153	46.2686	59.0534	61.1079	8.1698	50.2623	3.4779
1154	44.7649	60.8185	59.7532	7.8701	51.4103	3.8039
1155	43.6948	61.2471	58.0956	7.5736	52.4455	3.9448
1156	42.9904	60.6704	56.9071	6.7518	51.9418	4.4458
1157	43.1433	59.7	56.3862	6.4317	51.0881	5.2639
1158	44.2378	59.6545	54.5743	6.9574	49.5262	5.6572
1159	45.6481	60.5122	55.2938	6.9574	48.0219	6.705
1160	46.414	60.8545	58.9087	7.4211	45.406	7.7666
1161	47.327	60.4233	59.4941	7.0783	43.4252	8.4821
1162	48.2341	58.355	58.8152	6.2429	44.0465	8.6188
1163	48.8986	57.855	56.734	6.6146	45.7933	7.939
1164	49.8227	59.1714	55.3937	6.684	46.398	7.6362
1165	50.1444	59.8804	54.5166	6.5868	47.3889	7.397
1166	50.0706	59.091	55.9295	7.4132	48.8787	6.7955
1167	49.8891	57.428	56.601	7.7497	50.9605	5.653
1168	49.9108	56.4011	57.4754	8.0962	52.8093	5.8707
1169	51.1369	56.5603	58.2169	7.7907	52.6261	6.1299
1170	53.3206	56.5661	59.3777	7.7844	51.9028	5.6009
1171	55.7394	55.454	60.5844	8.2986	50.7997	5.0526
1172	57.4788	53.881	62.0556	7.3491	51.9215	4.9921
1173	57.4055	52.3159	62.6197	6.887	54.2431	5.2907
1174	56.4411	52.8619	64.5946	7.4196	57.5134	5.9311
1175	56.3142	52.9852	67.1982	8.4658	60.2938	5.908
1176	55.8753	51.364	68.5721	8.0263	64.1319	5.1898
1177	54.69	50.6228	66.6752	7.1467	67.6907	4.837
1178	53.6216	50.3593	65.273	7.1672	68.5518	4.9543
1179	52.9241	48.845	64.4332	7.3985	67.4621	5.7082
1180	52.2473	47.1778	62.2676	7.511	66.0812	5.7066
1181	52.879	46.3302	59.8638	7.133	65.6811	5.8849
1182	52.4066	46.5254	56.2265	6.3838	64.9776	5.9311
1183	51.7134	47.0106	53.7089	5.5678	63.0272	6.4159
1184	50.5754	47.4196	52.6368	5.3013	61.9092	6.2571
1185	50.1152	47.4291	52.2126	5.4059	60.7297	5.7597
1186	48.9522	46.6307	52.8104	5.418	59.1944	6.0878
1187	48.7012	45.1005	53.1955	5.7035	56.4071	6.4201
1188	48.6008	44.591	54.2003	6.4621	52.985	5.8638
1189	49.7314	44.9624	54.0689	6.4143	51.602	5.0484
1190	51.0648	45.909	52.477	6.3985	50.7703	5.9222
1191	51.6826	46.9265	51.7772	6.2182	50.156	6.2434
1192	51.9506	48.0926	51.8558	5.9748	49.3761	6.0352
1193	51.4873	49.8646	52.5529	6.0852	49.0315	5.7534
1194	51.061	49.4931	55.062	6.5552	48.8729	5.449
1195	51.4745	48.4153	57.2345	7.2266	48.5171	4.8491
1196	51.9209	47.5434	59.0053	7.9774	49.0614	4.438
1197	52.8737	48.0847	59.9888	9.2539	50.4028	4.2271
1198	53.4384	48.7238	59.2238	9.6593	51.594	4.1377
1199	53.0042	49.736	57.9332	9.6451	50.851	4.1136
1200	53.087	49.263	57.5144	9.4953	49.1923	4.1714
1201	52.767	49.4497	57.5775	9.1525	47.6704	3.7597
1202	51.4644	49.3587	56.3558	8.5089	47.2719	3.5662
1203	51.1778	49.8667	56.399	9.0195	48.7548	3.8728
1204	51.5685	49.7899	53.8643	8.7087	51.3317	3.9679
1205	52.4071	48.5878	51.8248	8.2766	53.7537	3.8738
1206	52.6661	47.6624	50.2153	8.2702	55.1474	3.2082
1207	52.4692	46.7206	49.2313	8.0074	55.2618	2.6483
1208	51.4177	46.1683	48.1677	8.4122	56.524	3.0594
1209	50.4299	46.4952	47.8194	8.0221	57.0529	3.215
1210	49.0849	47.7503	47.7292	7.704	57.3333	3.6172
1211	47.716	48.6783	48.1341	8.1215	58.0433	3.6751
1212	47.1773	48.9778	48.2746	8.4658	58.6811	3.796
1213	46.5743	48.0032	48.8558	7.919	59.0203	4.0689
1214	46.526	47.1021	49.4183	7.5668	59.89	5.1646
1215	46.5064	48.1365	49.9402	7.1556	58.2302	5.8454
1216	46.3875	49.2661	52.3846	7.419	56.977	5.4469
1217	45.9432	49.4942	55.8387	8.3233	55.9701	4.7671
1218	45.6327	50.2063	56.7356	8.2666	55.0636	4.2003
1219	44.9161	51.6529	55.5112	6.9175	55.9712	3.6498
1220	45.0281	53.0794	54.4995	6	56.25	4.0026
1221	45.405	55.1825	54.2719	6.2397	54.8675	3.5862
1222	45.7022	55.6439	54.0342	6.3817	54.0475	2.7971
1223	46.0892	56.1196	53.2548	5.8475	52.0192	2.4243
1224	46.7357	55.6217	53.2788	4.7539	50.1538	2.5105
1225	46.9437	54.1444	52.3429	3.6309	50.9621	2.4921
1226	46.5292	53.8212	51.3237	3.2014	51.1148	2.3249
1227	45.2383	54.1243	50.7409	3.4054	51.0678	2.7892
1228	44.3742	54.2069	49.9177	4.1788	50.8905	3.2766
1229	43.6741	54.6852	50.5972	4.8128	51.3905	3.1567
1230	43.2967	54.7471	51.6026	5.276	50.7308	2.9132
1231	42.9873	53.8762	51.3301	5.99	47.9225	3.2865
1232	42.9538	54.0418	51.7927	6.572	46.0855	3.2587
1233	43.4841	54.7413	52.9925	6.8028	46.2073	3.2476
1234	44.018	54.1878	53.2046	6.0321	46.5064	3.5152
1235	44.44	54.2582	53.3056	5.7886	46.0689	3.705
1236	44.7219	53.6132	53.7639	5.1377	47.5363	4.1372
1237	44.3742	52.4328	55.2099	5.5363	47.8141	4.4448
1238	44.3514	52.1307	55.6138	6.3807	46.3729	4.8528
1239	44.4305	51.4291	56.2441	6.2324	45.8916	5.5305
1240	44.6831	51.2418	56.3285	5.6046	46.0128	4.7692
1241	45.4591	50.6614	56.367	5.6141	44.4193	4.0547
1242	45.9846	50.5857	56.8018	5.9642	43.2105	4.4006
1243	47.0961	49.8481	56.1186	6.4422	43.2655	4.1583
1244	48.5329	49.745	55.6645	6.7145	43.7644	3.8349
1245	48.3843	49.8926	55.5021	6.7944	45.8301	3.4963
1246	48.8662	49.4857	55.3542	6.6993	47.5641	3.3991
1247	49.3418	48.4979	54.5523	6.7061	49.6923	3.1824
1248	49.1619	47.7804	53.3291	7.0531	50.8606	3.4921
1249	48.9374	47.463	52.6325	7.4553	52.3964	3.521
1250	48.5679	47.4233	52.5011	7.9001	54.8376	3.8307
1251	48.7845	47.7651	52.5326	8.0973	57.961	4.0731
1252	49.2898	48.5079	50.8542	7.2466	60.3136	3.6125
1253	49.4687	47.5143	49.4434	7.0641	59.7922	3.0631
1254	49.6306	46.7661	48.9583	7.1125	57.5518	2.9217
1255	49.0218	46.6106	48.8937	7.2881	56.8173	3.4364
1256	47.6598	46.7228	49.3007	7.5042	56.6426	3.6193
1257	47.449	47.2249	50.0812	7.2324	56.196	3.632
1258	47.8206	47.8788	51.4402	7.98	57.2057	3.8202
1259	48.7824	48.0365	50.0465	8.3002	57.4882	3.4374
1260	48.6635	47.8968	48.9963	7.8649	56.7788	3.0468
1261	48.4315	47.7709	47.9861	7.5168	54.8884	3.0195
1262	47.8004	48.1095	45.9856	6.4085	52.8985	3.2287
1263	48.354	49.3968	46.5032	5.4753	51.9316	3.215
1264	48.8737	49.2587	47.4065	4.8801	52.6848	3.4317
1265	49.7171	48.9497	49.6506	4.5857	53.1277	3.3538
1266	49.7925	49.7159	50.4696	5.6362	51.6373	2.9695
1267	49.6369	51.1587	50.055	6.1341	50.2388	3.0105
1268	49.2208	52.9974	47.7837	5.0484	49.3205	2.5883
1269	49.4448	54.4688	46.1784	4.8607	49.9231	1.6977
1270	49.6014	55.119	45.4765	4.204	50.4701	1.8591
1271	48.8439	56.4169	45.4957	3.7555	51.4022	2.0557
1272	48.7458	57.0233	46.7676	3.9658	51.1854	1.9968
1273	49.3588	56.263	48.0513	4.3628	51.8793	1.6572
1274	50.3482	56.3064	50.0144	4.8386	52.414	1.6477
1275	51.6714	57.0434	51.9882	5.5268	52.8814	2.0468
1276	52.2909	58.0735	53.3152	6.1052	53.3307	2.3423
1277	53.4554	58.6243	53.7377	7.0279	54.3082	2.2881
1278	54.1184	58.6704	55.2452	6.8801	55.9284	2.5368
1279	54.1115	58.7989	57.8355	7.0605	57.6111	3.0468
1280	53.8843	58.363	59.6287	7.9138	59.5449	3.633
1281	54.1693	58.6582	60.6202	8.1199	60.5625	3.4874
1282	53.7426	59.5624	60.3814	7.673	60.8483	3.2198
1283	53.56	60.4386	59.6629	7.0405	60.8568	3.1877
1284	52.2489	59.8328	59.5395	6.5852	58.9979	3.2813
1285	52.3344	59.2513	59.3023	6.4301	58.516	3.5163
1286	51.9644	58.6254	57.4535	5.7713	57.0272	3.9054
1287	52.2404	57.8122	56.6298	5.4711	55.7644	4.1151
1288	53.5525	57.5333	58.4573	6.1824	54.7051	4.368
1289	54.4406	56.3	60.0673	7.082	54.313	4.2182
1290	53.827	56.0767	60.2885	7.4012	53.4103	4.4848
1291	52.5228	55.963	61.0919	7.4874	53.7794	5.409
1292	51.3323	55.1598	61.3205	7.1814	54.9562	5.1525
1293	51.1704	52.8651	60.1667	7.1236	54.9076	4.5973
1294	51.9697	52.1651	58.1982	7.8586	53.3317	4.4721
1295	53.1879	50.6889	56.5411	7.1872	52.141	5.0547
1296	55.5913	50.5847	56.3584	6.785	51.5203	5.3538
1297	57.6385	50.1016	56.2527	7.295	52.1207	5.5752
1298	56.8742	50.2079	56.1971	8.0694	54.5716	5.9432
1299	55.0695	50.663	55.5102	8.0957	56.4209	5.4122
1300	53.2654	50.7804	55.1587	8.4795	56.9989	4.4106
1301	52.3365	51.509	54.7532	8.8481	57.4829	3.9159
1302	51.397	51.0614	53.1629	9.2387	57.2949	3.2145
1303	50.7219	51.3048	52.1031	10.316	56.5438	2.9311
1304	50.9092	51.1767	53.5198	11.7419	54.8093	3.0521
1305	50.8376	51.1593	54.7537	12.1404	53.4904	2.8607
1306	50.4889	51.0921	53.9765	11.6278	52.9915	2.4737
1307	50.7128	50.0402	52.4829	9.9637	51.8766	2.8233
1308	51.6714	49.5058	52.6784	9.1125	51.3061	3.2971
1309	52.6507	49.3376	53.0267	9.1283	51.2505	3.2524
1310	52.4437	48.9111	52.3948	9.0873	51.8146	3.2308
1311	52.078	49.5778	51.4882	8.3785	52.0347	3.2198
1312	50.1884	50.9815	51.1239	7.5053	52.8846	3.7219
1313	48.9528	51.5159	51.523	7.2066	53.7057	3.8417
1314	49.2113	50.0577	51.6352	7.3228	54.7265	4.1493
1315	51.0531	49.1534	52.4493	7.2198	55.2201	4.1446
1316	51.3195	48.6598	53.3397	7.2513	55.5796	3.9374
1317	50.9963	49.1005	54.446	7.1225	55.7062	4.2234
1318	50.9464	49.8455	56.6939	7.2629	56.9097	4.3481
1319	50.8482	49.6164	58.1357	6.8833	57.5534	4.7277
1320	49.3609	49.7116	57.9412	7.0841	57.7217	4.5631
1321	48.2213	49.9032	57.0919	7.5452	58.1619	4.8586
1322	46.8339	50.3561	56.602	8.9921	58.8023	5.4317
1323	45.7447	51.255	57.0144	9.5189	56.3221	5.7114
1324	45.2463	53.1407	56.352	9.4106	53.3766	6.5731
1325	44.6789	54.6116	56.3659	9.8028	51.1811	6.3018
1326	45.4926	54.5074	55.1923	9.5978	50.344	5.3817
1327	45.5393	55.8418	54.1095	9.4742	49.2906	5.3707
1328	45.0547	56.7402	55.1597	9.4327	47.7174	5.5552
1329	44.2256	56.8778	56.7735	9.3891	47.5588	4.7829
1330	44.4114	56.6265	57.8034	9.398	48.1111	4.2471
1331	44.8949	56.8857	58.5518	9.6909	48.023	4.4606
1332	43.7925	57.3746	58.649	9.4895	47.2511	5.3586
1333	43.9942	57.055	59.5283	9.0962	47.3253	5.7876
1334	45.1672	56.2169	60.2083	8.6966	47.2639	6.245
1335	45.12	55.2312	59.9119	8.4059	47.765	6.0557
1336	43.6603	54.9646	59.8579	8.4479	46.6597	6.602
1337	42.6614	55.5026	60.0123	9.0195	46.1587	7.0221
1338	42.2665	55.0513	59.812	9.0373	47.0518	6.8906
1339	42.7914	54.4831	58.9674	9.1283	49.0727	6.2755
1340	43.8694	54.3704	59.9866	9.5631	51.8045	6.326
1341	44.4257	54.4476	60.8232	9.9033	54.3974	6.4774
1342	44.7967	54.8952	61.1165	10.2539	53.3702	6.1593
1343	45.1444	54.1175	60.5224	9.4506	52.6036	5.6719
1344	45.8487	55.1836	57.3056	9.3533	53.9028	5.7114
1345	46.3487	56.5259	56.0059	9.9858	56.1576	5.7539
1346	46.7176	57.0704	57.2847	9.4253	57.8269	5.9727
1347	47.2309	58.1206	59.5849	9.1435	59.4551	5.7245
1348	48.3317	58.527	61.0737	9.2366	61.4071	4.9317
1349	48.8397	58.4381	61.2286	8.8996	62.4765	4.8028
1350	49.2118	57.8032	61.2019	8.4816	64.7238	5.1172
1351	49.5239	58.8085	59.9493	8.7003	65.7826	5.1278
1352	49.3848	58.9011	58.6052	9.2419	66.4866	5.408
1353	50.1077	57.754	56.226	8.9159	66.7922	5.5063
1354	50.3323	57.7355	54.6731	7.9942	66.5027	5.2787
1355	51.0632	56.5571	53.5545	7.3807	67.5662	5.0641
1356	50.9305	54.4291	50.5807	7.5373	67.9455	4.887
1357	51.8912	52.7984	48.8243	8.1067	66.8088	5.5373
1358	52.8429	52.0582	48.0486	8.2571	63.4824	5.6898
1359	53.483	52.1069	46.4316	8.3502	63.8681	4.4522
1360	53.5138	52.4878	46.5865	8.4274	64.2585	3.9506
1361	54.1173	52.3519	46.6544	8.8843	64.3643	4.4227
1362	54.0775	51.1291	45.5823	8.7234	64.7821	5.3097
1363	52.9671	50.7175	45.3777	10.0347	64.9268	5.6493
1364	51.8832	51.6302	45.2815	11.2666	63.5705	5.9048
1365	51.2887	52.3243	44.7521	11.3212	63.4471	6.2581
1366	51.2633	52.6344	43.3152	11.3801	62.8905	5.735
1367	51.1226	52.1778	42.7735	11.8722	61.7943	6.0058
1368	49.819	52.0349	42.9808	11.3381	60.3819	5.7976
1369	48.8493	51.7032	42.6309	11.0484	57.8632	6.0053
1370	48.6428	50.954	41.1795	11.7287	57.9509	5.5174
1371	48.7914	50.4243	39.4952	11.5804	57.9631	5.0925
1372	48.8174	49.6608	37.9514	11.2429	57.1116	4.9795
1373	48.2606	48.5037	36.4557	11.2524	56.6677	4.5673
1374	48.0138	48.4153	36.3632	10.5089	56.1143	3.9921
1375	46.0971	48.6021	35.5561	9.9206	56.1533	3.7061
1376	43.9246	48.5169	35.4119	9.7045	56.6966	4.0531
1377	42.8328	48.7958	35.062	10.5747	57.8317	3.4911
1378	42.3567	48.637	34.6768	11.6824	58.7409	3.0689
1379	42.1794	48.5127	34.9909	12.2361	58.4119	3.071
1380	42.3636	49.7884	36.2238	11.6909	56.8755	3.2308
1381	41.5472	50.5069	37.2457	12.5189	55.1757	3.5841
1382	41.3583	51.7889	36.9685	13.1078	54.4551	4.1377
1383	41.1088	52.4222	36.6261	13.4096	52.7612	5.0195
1384	40.6757	52.9767	36.6571	13.9532	51.5123	5.959
1385	40.3121	52.7513	36.3397	13.0394	50.938	6.2434
1386	40.2261	52.5323	36.2879	12.9227	50.1982	6.0189
1387	40.4554	53.9503	36.8365	12.6288	49.6971	5.5179
1388	41.2569	54.182	36.5673	12.061	49.0385	5.0547
1389	41.7686	53.3995	35.7201	11.3612	48.5214	4.3475
1390	42.698	52.791	36.5737	11.0258	49.2981	4.3801
1391	43.6582	52.9328	37.9332	10.8407	50.2249	4.8523
1392	44.1847	53.5434	37.2479	10.7082	51.2228	4.5221
1393	44.6789	53.9349	37.0123	10.7529	52.2767	3.9784
1394	44.8562	54.927	36.8072	9.9585	52.797	3.5999
1395	43.6465	55.082	37.6768	9.7718	54.0812	4.1677
1396	43.3901	54.2783	38.4033	9.8575	54.9674	4.398
1397	42.9268	52.8767	38.2623	9.9642	55.2025	5.061
1398	43.1805	51.6349	38.1015	10.3176	55.1971	5.2534
1399	42.7389	50.055	36.5454	10.7555	54.5732	5.2581
1400	42.3179	50.4026	35.3419	10.6577	53.7655	5.6488
1401	41.2739	51.9693	36.0566	9.6015	51.859	6.0599
1402	39.8185	54.4836	37.0513	9.0179	51.555	6.011
1403	38.9554	56.1979	37.008	8.6041	50.7975	5.6183
1404	37.9496	57.8116	36.9658	9.3601	49.4605	6.1756
1405	37.1884	58.9	38.0299	11.1746	49.2794	6.0321
1406	37.2235	59.1825	38.3381	11.0983	49.0577	6.0484
1407	37.6221	60.1413	37.5262	10.2413	47.7051	6.1935
1408	38.3439	61.3037	37.2431	9.5053	47.3323	6.521
1409	38.931	62.3788	37.7431	9.0962	48.5465	7.5379
1410	39.2452	65.5429	38.1335	8.3018	48.5272	8.3628
1411	39.2404	67.8312	38.3056	8.4606	47.6709	8.9585
1412	38.3928	67.59	38.4706	7.6756	47.1084	9.1488
1413	37.9751	65.7852	38.5903	7.3197	46.8702	7.9826
1414	37.948	64.237	38.5203	7.766	48.6234	6.4474
1415	38.1837	62.7143	39.1287	8.3191	48.2473	6.2424
1416	38.5212	62.5402	40.0251	8.3134	47.5972	6.4106
1417	38.9586	62.5053	39.6928	7.5216	46.4728	7.3002
1418	39.302	61.4212	41.4525	7.1672	45.6934	7.7571
1419	39.2097	59.2841	43.4338	7.1057	45.3803	8.5957
1420	38.4973	57.4926	44.8584	6.8218	45.3873	8.6441
1421	38.6858	56.7979	45.8002	5.4784	45.1966	7.6009
1422	39.2749	56.2952	47.2142	5.1667	46.3878	7.4064
1423	38.7224	55.4582	47.3403	5.7629	47.1533	8.2907
1424	38.4639	54.9698	47.375	5.5478	47.7618	8.7371
1425	38.3429	55.6635	48.2543	5.4616	48.4263	9.2045
1426	38.0318	55.3942	48.3665	6.2792	48.1517	9.3081
1427	37.8301	54.6317	48.3852	7.2928	47.2121	9.1193
1428	37.6762	55.0063	46.8488	7.887	46.711	8.2072
1429	37.2463	54.4524	45.9103	7.8044	46.6106	7.7655
1430	37.6449	53.1519	45.3392	7.0315	46.3814	7.4926
1431	38.3169	51.4672	44.1405	6.3775	46.8542	7.6483
1432	38.8195	50.4312	43.0807	6.5689	45.985	7.8954
1433	38.6969	49.9122	42.4129	7.8954	45.5438	7.3044
1434	38.7818	50.0508	43.5321	8.8034	46.063	6.3517
1435	38.7898	50.3074	44.8093	9.2271	46.3921	6.1488
1436	39.0701	49.1296	48.9332	10.0473	46.6154	5.96
1437	38.8716	49.2556	50.5946	10.3023	46.4509	6.1609
1438	39.1088	49.9698	52.4605	10.705	46.055	5.8933
1439	38.6645	50.5169	52.4882	10.9343	46.1725	5.2482
1440	38.7983	50.4847	51.3702	11.123	47.6448	5.1898
1441	38.9421	50.1524	50.109	10.9679	47.6571	4.8738
1442	39.0398	50.8312	48.4498	9.5426	47.8045	5.3764
1443	38.8896	52.0418	48.2767	9.705	48.7468	5.7744
1444	38.4289	52.3143	47.3413	9.8854	48.8761	6.3323
1445	38.8429	53.0857	46.9786	9.4532	48.6148	7.1435
1446	38.9337	54.5201	47.4322	8.4101	47.4589	7.887
1447	39.2054	56.0228	48.0064	7.8207	47.3146	6.8838
1448	40.2118	56.9815	49.4631	7.724	47.4712	6.9947
1449	40.9666	56.4778	49.9076	7.8712	48.0182	7.3381
1450	41.4241	56.0593	48.5598	7.5431	47.1293	7.0089
1451	41.3413	55.9979	48.7115	7.3454	47.0256	6.5195
1452	42.0334	55.9741	47.469	7.3586	47.945	5.7392
1453	42.8312	54.7026	47.5871	7.0105	49.5972	5.6041
1454	42.604	53.4016	47.1335	7.5047	50.8494	5.9558
1455	42.0934	52.2889	45.953	7.2366	53.6854	6.602
1456	40.9055	52.2513	45.852	6.4916	54.7906	6.2718
1457	40.2293	54.3249	48.3659	7.4332	55.2607	5.2171
1458	39.6152	56.5196	49.6474	8.0273	55.7222	5.2087
1459	39.44	57.6672	49.3419	7.7971	56.0182	5.1646
1460	39.0711	58.8138	50.0593	7.0536	55.2174	4.897
1461	38.9676	58.8519	50.3675	7.4479	54.086	5.6661
1462	39.768	57.9058	50.2981	8.9543	53.726	6.3743
1463	41.8466	57.3413	49.36	10.3507	52.8002	6.4916
1464	45.0074	56.782	49.0588	10.7581	51.3846	6.1556
1465	47.7627	55.8857	47.5865	9.8339	50.0999	6.3181
1466	49.4018	54.818	45.9503	9.0426	50.2179	6.3412
1467	50.0175	54.3667	45.5588	8.9059	51.078	6.2434
1468	50.1024	54.1037	46.297	8.9611	53.0609	5.8212
1469	50.1056	53.9873	45.9145	8.4122	54.9866	5.2723
1470	50.0011	53.7243	44.5486	6.9685	55.7858	4.8938
1471	49.2192	54.2497	42.6058	5.6141	56.0812	4.5389
1472	49.078	55.5397	41.6704	5.2156	57.0283	4.4953
1473	48.6369	56.2556	41.3093	5.5463	59.023	4.2129
1474	48.2038	54.6683	41.6405	5.8144	58.7377	4.6919
1475	46.853	53.5868	42.7879	5.776	58.3739	5.0336
1476	46.0149	53.6693	44.5951	5.775	57.9001	5.6015
1477	46.3031	53.1026	45.2575	6.1472	57.8531	5.4501
1478	46.3742	52.7434	45.1159	5.4989	58.5075	5.7881
1479	46.6353	51.3148	45.4412	5.3843	57.1319	5.9374
1480	46.017	51.2254	45.5604	5.4227	55.5294	5.3812
1481	44.8333	52.1513	44.8002	5.7303	54.9338	5.6046
1482	43.7505	52.6566	43.7212	5.7808	53.1918	5.9295
1483	43.4055	54.0333	42.2185	5.6209	50.9071	5.4385
1484	42.6736	52.7143	40.0759	4.9006	50.4225	5.5878
1485	41.155	52.0365	39.3819	4.4411	50.3958	4.8959
1486	40.5186	53.4212	40.4129	4.2024	49.5475	4.2718
1487	41.6486	54.1413	40.953	3.9853	47.8974	4.6646
1488	42.6746	54.3836	41.9872	4.5536	45.9947	4.8275
1489	42.862	53.3677	44.0342	5.2592	45.6063	4.275
1490	42.983	51.7524	44.9797	5.1661	44.8408	4.9543
1491	42.6667	51.6286	45.7783	4.6767	45.461	4.9863
1492	43.5143	51.919	45.5759	4.2976	46.2468	4.5689
1493	43.5637	51.3275	45.7463	4.5426	47.4466	4.1125
1494	43.7044	50.8095	46.8248	4.5552	49.0785	4.3638
1495	42.5966	50.4217	46.9391	4.744	50.0048	4.2844
1496	41.3875	50.3228	45.6229	4.6125	51.3285	3.6377
1497	41.034	50.5508	43.5337	4.0268	53.2254	3.2818
1498	41.922	50.9407	41.9947	3.5825	54.9685	3.7687
1499	42.5807	49.627	41.4909	3.6919	55.2473	4.0825
1500	43.1486	48.4196	40.9487	3.9858	55.0828	4.1388
1501	43.0361	47.8974	40.7623	4.673	54.3868	4.582
1502	42.6056	47.4497	41.742	5.4522	54.1106	5.4059
1503	41.7224	47.6397	43.5561	6.6661	52.8996	6.3775
1504	41.7298	48.5339	44.8499	7.7066	50.9268	6.7177
1505	41.1322	49.9291	46.3568	7.2566	51.1896	7.1898
1506	40.827	50.372	46.2724	6.6887	50.9936	7.4169
1507	40.732	49.1566	46.4241	6.4627	50.2003	6.5394
1508	40.0303	48.1238	46.6635	5.683	49.2724	6.2355
1509	40.3248	47.354	46.516	5.8091	48.1998	5.3817
1510	40.9268	46.2709	46.3088	6.2555	48.6987	4.7797
1511	41.466	45.8825	46.196	6.5862	48.7473	4.7802
1512	41.2734	46.5063	46.6223	6.4211	49.672	4.7003
1513	40.5106	46.8508	45.289	6.173	51.3702	5.1956
1514	40.0902	47.873	44.3884	5.0983	51.5566	5.8502
1515	40.1062	48.2265	43.5449	4.8091	51.7788	5.5284
1516	39.9496	46.1079	42.383	4.8943	51.4551	6.0158
1517	40.2059	44.5693	41.3275	5.0247	51.6293	5.847
1518	41.2442	43.3005	41.5716	5.0915	51.7329	6.6409
1519	41.7182	43.2185	41.6202	5.102	53.1357	6.8312
1520	42.534	43.5915	42.32	5.2681	54.6838	6.8701
1521	42.509	43.6101	44.0764	5.9474	55.25	6.7166
1522	42.6497	43.3418	43.6384	6.0652	57.1496	5.9763
1523	42.733	44.0212	42.3104	5.5636	58.0994	5.3743
1524	42.3668	43.9915	42.1314	5.2855	58.1603	4.9385
1525	42.439	44.3788	41.5823	5.5941	58.4824	4.642
1526	42.8089	45.1328	42.1239	5.7087	59.0662	5.0552
1527	42.7972	45.4746	42.2105	5.582	58.3419	4.6977
1528	42.1847	45.7021	41.4103	5.4642	57.7276	4.9974
1529	42.5101	44.8222	40.7965	5.215	57.5224	5.0263
1530	42.5605	44.019	40.4712	4.7865	55.7949	4.3386
1531	42.4692	44.145	39.8894	4.6498	54.008	4.5131
1532	43.043	43.5915	38.7703	4.7671	54.2628	4.8076
1533	43.6688	43.328	37.7078	4.7529	55.5497	5.2234
1534	43.5876	43.3317	36.3173	5.2298	56.2564	5.6204
1535	43.4411	44.1228	35.813	6.2802	56.9503	5.3034
1536	44.0398	44.4275	35.8243	6.6861	57.8232	5.6251
1537	43.6831	44.5206	34.9071	6.7271	58.6335	6.0988
1538	43.0685	43.6825	34.0128	6.5494	58.4706	5.776
1539	42.4082	43.4947	33.9888	7.1167	58.446	5.5184
1540	42.2383	43.3894	34.4509	7.6672	57.3088	4.8943
1541	42.6253	42.8249	34.2185	7.7876	55.7874	4.5315
1542	42.7941	42.6714	34.3419	7.8549	55.0262	4.8896
1543	43.1125	43.2317	34.7618	7.8538	56.078	5.6188
1544	42.983	43.964	34.2153	8.0573	57.6977	6.2124
1545	42.2086	44.8333	34.2543	7.8191	57.6165	6.2671
1546	42.0754	46.9122	34.6709	6.5789	56.7767	5.602
1547	41.4512	47.0884	34.8745	5.4269	56.2879	4.6567
1548	40.9214	46.2788	34.7602	5.8386	55.7265	4.3801
1549	40.5037	46.1037	34.6341	6.8055	54.5069	4.5747
1550	40.8731	45.7439	33.9551	7.2461	53.2238	4.4448
1551	41.3222	44.3693	35.578	7.99	52.9722	4.1714
1552	41.5064	43.6894	37.1587	8.8759	52.7602	4.2008
1553	42.2728	43.0381	38.0732	8.6477	50.6277	4.8386
1554	42.4183	43.4122	38.2318	8.286	49.1368	4.7766
1555	41.4989	43.972	38.2329	7.8849	48.5262	4.0042
1556	40.5971	44.146	38.0775	7.5978	49.1234	4.0578
1557	39.7065	44.445	39.1261	7.4895	50.2302	4.4427
1558	39.2744	45.6598	40.3349	7.0321	50.3232	4.0174
1559	38.5297	46.2656	41.867	6.1341	48.398	3.6062
1560	37.6311	46.7868	43.1042	5.9427	45.6362	3.5499
1561	37.2548	48.2058	44.7276	6.8791	44.7756	3.7003
1562	37.9772	49.4841	45.6314	7.795	44.3216	4.3559
1563	39.2861	51.0026	46.8312	8.0457	42.8942	4.8665
1564	40.2537	51.4847	48.2869	8.1199	42.4915	4.6004
1565	40.8084	51.6677	49.7382	7.8565	42.6672	3.7434
1566	41.4501	52.0122	50.0748	8.0289	43.3499	3.5089
1567	42.371	53.773	49.7473	8.2871	43.6453	4.0405
1568	42.6067	55.3651	48.9525	8.735	44.2153	4.9253
1569	41.9156	56.0661	47.0096	8.6304	45.6549	5.358
1570	42.8413	54.8672	45.9145	8.8123	46.8483	5.8386
1571	42.6842	53.5847	45.2276	9.4779	47.2265	6.1625
1572	43.3758	53.7947	43.5935	9.7787	47.3168	5.7734
1573	44.1502	53.9201	42.1287	9.6288	48.188	5.2319
1574	44.9204	53.9296	42.0919	9.8538	46.5475	4.9054
1575	46.6614	55.4429	41.5374	9.3312	45.2655	5.1951
1576	47.0722	56.3926	38.641	8.4469	45.5577	5.0552
1577	47.1879	56.3561	37.4284	8.0237	46.891	3.9453
1578	47.0069	56.7429	36.9973	7.9448	47.6154	4.1025
1579	47.1661	56.3243	36.4028	8.2129	48.5588	5.2245
1580	47.6433	55.2254	36.015	8.7429	49.2009	5.0331
1581	48.9161	55.1095	36.0743	8.6162	49.9877	4.5836
1582	49.9512	54.5757	36.8547	8.0668	51.1501	4.7508
1583	50.2702	54.5307	37.9241	7.0505	53.8098	4.377
1584	50.0637	54.7984	39.7115	6.9758	55.8713	4.2324
1585	50.095	55.8714	40.7527	7.174	58.3691	4.2213
1586	49.6375	57.1402	41.7906	6.9511	59.3852	4.3228
1587	49.3254	56.8862	41.5604	6.0505	59.1741	4.2681
1588	48.8132	57.2487	41.0727	6.3212	58.5064	4.4064
1589	48.647	56.3656	39.8905	6.9017	57.3755	5.336
1590	48.5143	55.7487	37.5085	6.9211	56.2634	6.0021
1591	48.4618	55.3159	35.8531	7.0426	54.0572	6.6735
1592	49.7718	54.0958	34.5572	7.1288	54.141	7.7792
1593	49.7325	53.3085	34.5443	7.154	53.8291	8.2056
1594	50.1688	52.9323	35.5716	6.9884	54.2025	7.6193
1595	49.7028	53.0349	36.8713	7.4033	53.0865	7.143
1596	48.4682	52.8132	37.6987	7.6788	51.9626	7.8349
1597	47.63	52.1132	37.9038	7.5762	51.3483	7.2576
1598	46.4411	52.419	37.9338	8.1283	51.0155	6.0252
1599	45.242	50.6296	38.4418	9.3843	49.4904	5.5442
1600	44.2845	50.2413	38.6357	10.2177	49.1811	6.0305
1601	44.2941	50.0624	38.539	10.3244	48.2014	5.8623
1602	44.3004	50.6011	39.047	10.3286	48.0598	5.3807
1603	43.4894	51.5672	39.4872	10.8906	48.0919	4.8013
1604	43.2659	52.8847	38.7698	10.0279	46.9765	4.4769
1605	42.8572	54.054	37.9514	9.3086	45.8478	4.2744
1606	41.8636	54.6989	38.5486	9.5195	45.6757	4.5473
1607	41.1184	54.6762	39.4402	8.3849	47.3216	5.2624
1608	41.061	54.1921	38.9856	6.9574	49.1993	5.9548
1609	41.8769	53.8556	37.5812	7.1767	50.1603	6.3954
1610	42.4846	52.0212	37.6186	7.2245	50.2847	6.5258
1611	42.8158	51.6534	37.3878	7.8523	51.1127	6.5121
1612	43.181	51.4556	36.2746	7.9432	52.4621	7.1157
1613	43.0207	52.8265	36.883	7.9196	52.6074	7.1814
1614	43.3556	53.3323	39.3665	7.2513	52.3462	6.8155
1615	42.9825	52.846	40.3408	5.704	51.485	6.3575
1616	41.7187	52.6968	41.3648	5.3044	50.6245	5.9874
1617	40.5133	52.7614	41.4071	4.9453	51.367	5.908
1618	40.189	52.0317	41.1757	4.3838	53.0785	6.6619
1619	40.397	51.7603	41.5775	5.1625	53.0449	7.4522
1620	39.9782	52.6566	43.0139	5.6204	53.1875	7.693
1621	39.81	52.8101	43.2489	6.0126	52.6512	7.6052
1622	39.7171	53.5783	42.8974	5.9522	52.2196	6.8123
1623	41.0021	55.6095	41.4765	5.0741	49.7991	6.2566
1624	42.1168	56.0894	40.6923	4.6162	49.2933	5.8565
1625	42.6003	56.6571	40.6116	4.8091	48.2821	5.3433
1626	43.267	56.8831	40.0246	4.5568	47.8761	5.8475
1627	43.552	56.1513	39.9423	4.4338	48.5385	6.4564
1628	43.9644	55.0799	39.8002	5.2029	50.2431	7.1856
1629	44.94	53.9746	39.0481	5.5158	51.9722	7.4069
1630	46.0265	53.3101	38.5684	5.1104	51.4541	7.5636
1631	46.5987	52.728	38.5166	5.5058	50.7078	6.8686
1632	47.2139	50.763	39.2228	5.6477	50.3552	5.6772
1633	47.3116	49.6101	40.3616	5.7361	50.5363	5.4527
1634	47.8307	49.0778	41.8451	6.0421	51.0759	5.9306
1635	46.9766	48.2095	44.7382	6.9422	52.0962	6.398
1636	45.2564	47.4333	46.5801	7.6572	53.4439	6.2482
1637	44.6125	46.8111	47.3333	8.1556	54.656	6.0068
1638	43.7144	46.0984	46.9199	8.072	55.3259	6.2198
1639	43.2197	45.6349	47.8691	7.3586	55.4647	6.2387
1640	42.5536	45.8153	48.7398	7.9274	55.3056	6.0563
1641	42.9644	45.2101	49.6143	8.8065	54.9818	5.8013
1642	42.8859	45.2079	50.844	9.3665	53.8173	6.4464
1643	42.8944	44.4873	50.6165	8.4064	52.5641	6.9926
1644	42.9915	43.6725	50.7217	8.2934	51.6319	7.4648
1645	42.8954	42.7307	51.3627	8.6693	52.7965	7.2587
1646	43.5441	41.7974	51.3691	8.3412	55.0069	6.6914
1647	42.9209	40.3175	48.836	6.7361	56.7938	5.8691
1648	42.0085	39.6048	46.7457	5.4138	57.024	5.7313
1649	41.9841	39.7624	46.3707	5.0326	56.3381	5.6399
1650	41.6736	39.4228	46.9866	4.8775	55.2388	5.1136
1651	41.5579	39.5386	47.7847	4.6409	54.5427	5.0163
1652	41.0732	40.3434	48.2345	5.1735	53.8328	4.9238
1653	40.9098	40.7212	48.9813	5.5047	54.6026	4.2413
1654	40.8763	40.9831	48.2158	6.1193	54.6522	3.9527
1655	41.3806	41.5984	47.7057	6.326	54.953	4.0752
1656	41.3551	41.6593	46.5812	6.6125	55.773	4.591
1657	41.9326	41.7116	45.8376	7.0573	57.1122	4.7287
1658	42.5706	41.7942	44.9199	7.9995	58.0919	4.3244
1659	43.6147	42.8069	44.804	8.4763	59.1261	5.3155
1660	43.0027	44.9693	44.8889	7.939	59.4012	5.7671
1661	42.6582	46.4429	43.4338	7.143	59.2623	5.6588
1662	42.4406	46.2302	42.3216	6.9238	59.3178	4.9821
1663	42.0356	45.9582	42.2292	6.7371	59.6453	5.3922
1664	42.3503	47.3095	41.2372	6.234	59.5123	5.255
1665	43.4315	48.0365	39.4359	6.4159	60.0395	4.7024
1666	44.4904	48.4577	38.5625	7.1835	59.196	4.0899
1667	44.3885	48.4481	37.8365	7.5515	58.1255	3.673
1668	43.8047	47.9323	38.6234	8.2981	56.6148	3.4274
1669	44.1996	47.9862	39.6223	8.7503	56.0401	3.8607
1670	44.0074	47.9175	39.4834	8.51	56.6352	4.3528
1671	43.7325	46.7386	38.8974	8.7581	56.758	4.6293
1672	43.8036	44.9392	36.6843	9.0578	57.3232	4.3617
1673	43.949	44.4111	35.4167	8.572	58.953	4.4285
1674	43.7341	44.0656	34.8141	7.4306	60.1074	4.2729
1675	43.7367	44.327	35.0673	7.5952	61.0144	3.6346
1676	43.5642	44.6159	35.6458	8.5163	60.5438	3.4758
1677	42.7516	44.8238	36.7874	8.1472	59.8526	3.6546
1678	42.0796	45.3471	37.2019	7.3297	58.9033	4.0336
1679	42.0048	46.7048	37.9268	6.8244	58.5743	4.2697
1680	42.2176	48.1566	38.8648	6.3733	58.2548	4.6619
1681	42.3652	49.6556	39.8643	5.9411	57.8232	5.204
1682	42.8567	51.4042	39.8333	6.3927	55.4973	5.8996
1683	43.6221	53.1296	39.9514	6.9217	53.9728	6.3775
1684	42.8546	53.5106	39.5337	7.5273	53.4044	6.4748
1685	42.268	53.9381	40.0134	7.7513	51.1982	5.8612
1686	41.6821	54.1746	40.0395	8.1972	50.0091	5.2324
1687	41.9979	52.3476	41.0807	8.653	50.2505	4.368
1688	42.2182	50.1529	41.5684	8.2329	50.1608	4.2182
1689	42.9687	48.882	42.148	7.959	48.7927	4.5047
1690	43.612	49.4471	41.5481	8.2413	48.7329	4.347
1691	44.6985	51.1455	40.5812	8.3686	48.6993	4.5841
1692	45.9958	52.5677	39.8702	8.1572	50.4129	5.0957
1693	46.5403	53.527	39.9599	7.9106	51.0577	5.3796
1694	46.1635	54.2783	42.2885	7.9627	51.8227	5.1619
1695	45.216	55.1984	44.5427	7.2035	53.0208	4.8113
1696	44.6019	54.4222	46.6207	7.5941	54.0272	4.5983
1697	45.3891	52.7058	46.984	7.0363	54.9968	4.7576
1698	46.4756	51.1402	46.6181	6.6383	54.7158	5.1966
1699	46.2521	50.7021	46.6806	6.2135	54.2051	5.5521
1700	46.2192	50.4122	46.9396	5.8933	54.9204	5.5978
1701	46.0494	49.4905	47.2222	5.7676	54.7019	5.4716
1702	45.4793	48.6159	47.2991	5.9243	55.2954	5.4327
1703	45.009	49.3598	47.4541	6.2518	55.3632	4.9606
1704	44.7314	49.9958	47.4594	6.9448	56.3413	4.3885
1705	44.0345	49.263	45.5753	6.7135	56.7302	4.603
1706	43.6136	48.7534	44.0021	6.4206	55.836	4.8354
1707	43.1688	49.1598	43.6512	6.265	56.2874	4.8938
1708	42.9766	49.1831	44.3803	6.1288	56.4439	5.3044
1709	43.3477	49.4915	44.4247	5.0973	56.6031	5.2687
1710	44.1688	51.0635	45.1116	4.2671	56.9477	5.2182
1711	43.8413	52.8698	44.6058	3.6356	56.8948	5.683
1712	43.2044	53.7519	43.2922	3.0394	57.2612	5.6609
1713	43.0748	54.2212	43.8846	2.9511	57.0123	5.939
1714	42.6189	55.1026	44.6544	3.4853	57.5865	6.3002
1715	42.9634	55.8339	44.2473	4.3165	57.3974	6.3764
1716	43.1008	55.4069	43.5208	4.3854	57.07	5.8654
1717	44.5855	54.7571	42.813	4.4784	57.6106	4.6304
1718	46.2718	55.7704	44.1341	5.0415	58.0694	3.9826
1719	47.0589	54.5302	44.6309	5.2129	57.7644	4.2723
1720	48.2505	54.3566	44.3782	4.9127	58.398	4.7944
1721	48.2091	54.1074	45.3825	4.7366	59.4647	4.5499
1722	47.1741	52.1889	45.8878	4.7566	59.8061	4.6661
1723	46.1507	50.9862	46.7543	4.8728	59.7484	5.1241
1724	46.1667	50.3513	48.0443	5.0063	60.5395	5.7093
1725	45.9506	49.3603	50.0347	5.3039	60.5652	5.9753
1726	46.2627	48.3926	49.3787	6.1593	59.9215	6.5804
1727	46.5632	48.2005	50.4348	6.4006	59.1875	6.7813
1728	45.258	47.3815	50.6864	6.9937	60.1656	6.8854
1729	44.3705	46.2577	50.7409	7.2576	60.9728	6.419
1730	44.5807	45.845	51.0497	6.7671	62.2473	6.766
1731	44.9007	44.4233	50.062	5.4369	63.8926	6.2997
1732	45.2059	43.8947	49.1592	4.8407	64.4354	6.4348
1733	45.6768	43.3519	47.9268	4.4779	63.6517	6.3701
1734	45.2304	43.1783	46.7115	4.6493	64.1416	5.8023
1735	44.7925	43.3921	46.6939	4.2135	64.8996	5.9159
1736	44.5674	43.454	46.7073	4.4411	65.8056	5.8249
1737	44.2389	43.3693	46.946	4.3091	63.7682	5.8896
1738	44.5547	44.2148	47.8376	4.2871	61.1271	6.4742
1739	45.2038	45.8667	48.7238	3.9695	60.4754	6.0836
1740	45.6438	46.7138	49.3622	3.9989	61.3958	6.2114
1741	46.3944	46.8524	49.5358	4.3796	62.7046	6.0652
1742	47.0218	47.5439	49.3515	4.5352	63.9135	5.5605
1743	47.1911	48.6587	49.3675	4.6651	63.7879	4.8275
1744	47.8482	49.4847	49.078	4.6845	65.437	4.3517
1745	48.3116	49.6016	49.2527	5.2739	66.9161	4.0426
1746	48.6932	49.0402	50.0951	5.8449	66.9407	3.8486
1747	48.3402	48.137	49.9546	5.7902	67.0614	3.8917
1748	48.8041	48.2291	48.9893	5.8686	66.1202	3.7003
1749	49.3891	48.9714	50.1106	6.5615	63.6122	3.214
1750	49.7739	49.7307	50.0192	6.939	61.6998	3.3665
1751	49.6375	50.3064	47.3958	6.7928	61.7361	3.8828
1752	49.7261	50.7127	44.7196	6.1514	62.8323	3.8849
1753	49.7463	49.863	43.235	5.3733	64.2938	4.1477
1754	50.2649	48.782	42.6213	5.1887	63.9364	3.8165
1755	50.7611	47.4709	41.3771	5.0163	61.6907	3.9501
1756	50.112	45.7947	41.3782	5.4317	61.188	4.572
1757	49.6423	44.4106	41.0855	5.612	61.1496	4.7692
1758	49.8869	43.9016	40.0128	5.5137	60.2762	5.5321
1759	51.0748	44.0672	39.8093	6.1304	59.7222	5.562
1760	51.2182	44.0513	41.2094	7.0515	58.656	4.8475
1761	50.5759	43.4323	41.6864	7.4453	58.2447	4.0946
1762	49.4942	43.7889	41.5759	6.571	59.4979	3.9458
1763	48.9565	43.7085	41.5011	5.7671	62.3852	3.7298
1764	48.7144	44.2524	42.1896	5.4516	64.4017	4.0494
1765	48.5775	44.2794	41.8782	4.9979	65.6736	4.4727
1766	49.6699	43.5878	42.4204	4.909	65.414	4.7445
1767	49.4915	42.963	42.4882	5.8386	66.0529	4.7744
1768	49.8636	42.764	42.43	5.7003	66.5422	4.623
1769	49.7001	42.8064	42.0705	5.807	65.6031	4.3933
1770	49.4989	43.7392	43.1784	7.1052	64.8328	4.3328
1771	50.017	44.3757	44.7254	7.8065	64.9941	4.2429
1772	49.7367	44.5852	46.1416	7.5668	65.3237	3.8039
1773	48.8859	45.6646	45.5855	6.9374	65.5967	3.5557
1774	48.9135	47.4492	44.3852	6.3738	65.3344	3.3307
1775	48.7298	47.237	44.2244	6.3954	64.602	3.0321
1776	48.4559	45.6947	45.5919	6.5436	64.938	2.6257
1777	47.8217	45.528	46.0107	7.1293	65.4231	2.9159
1778	47.259	44.9783	46.8296	7.0542	65.9316	3.5778
1779	47.0966	44.5878	47.6432	7.2035	65.2185	3.4416
1780	47.7118	45.163	47.8766	7.1109	64.9701	3.3512
1781	48.3949	45.3804	47.2618	7.3197	66.0865	2.8749
1782	48.3211	45.5783	47.9124	7.8312	66.4899	2.7166
1783	47.9151	45.8746	46.7692	7.3544	67.7137	3.2539
1784	47.9623	46.1656	45.5369	6.8049	67.7041	3.1667
1785	46.9666	46.3725	45.6154	7.102	66.6838	3.419
1786	46.3217	46.7704	46.5107	7.4458	66.0887	4.0526
1787	45.1316	45.8259	46.5037	7.0505	63.6704	4.1304
1788	44.1237	44.0778	44.9193	6.6393	60.6058	4.5421
1789	44.2505	43.7862	42.477	6.5168	59.7772	4.817
1790	44.8434	43.3624	39.8146	6.8838	59.5438	4.8228
1791	45.2288	42.4339	38.5962	6.3197	58.3114	4.8612
1792	44.9368	42.3349	38.6902	6.3339	55.6421	4.725
1793	44.4952	42.3	39.328	6.8749	54.2991	4.2277
1794	43.5255	43.3381	40.5417	6.469	53.5518	3.5999
1795	43.1603	43.3116	42.1346	6.908	52.5994	3.5442
1796	42.6815	43.3847	42.6218	6.9564	51.4888	4.1178
1797	41.3217	43.582	43.5801	6.8323	50.7708	3.9348
1798	40.7139	42.9519	45.3852	7.3275	51.6362	3.2844
1799	41.5727	42.5344	45.9006	6.8475	51.0801	4.0005
1800	42.7049	42.491	45.8595	6.3938	51.2837	4.6667
1801	43.9862	43.2392	46.1544	6.4111	50.8713	4.9437
1802	45.0706	43.7905	45.3339	6.8644	51.0198	4.5846
1803	45.7245	43.419	44.6528	6.9516	52.5897	4.0142
1804	45.491	43.1005	44.9861	6.3049	53.929	3.5315
1805	45.3355	43.0016	45.9444	5.9295	54.9396	3.0074
1806	45.655	43.4265	46.9279	5.6288	55.6421	2.3843
1807	47.1874	43.3688	47.6159	5.1866	55.9268	2.3922
1808	48.6369	43.2968	47.2682	4.9411	54.9647	2.6167
1809	48.94	43.2683	47.0406	4.5116	55.9669	3.0473
1810	49.5345	44.3751	45.7185	3.8617	55.9995	3.7639
1811	50.6741	45.7275	45.024	4.0389	55.6624	3.8554
1812	52.2383	46.9386	45.8504	4.0489	55.3419	3.8659
1813	52.1019	47.5016	48.1079	3.7192	57.2618	4.214
1814	52.3445	47.1143	48.821	3.5641	58.4076	4.0363
1815	52.0032	46.4296	48.4428	4.0894	58.6629	4.0279
1816	52.0159	46.7942	47.5983	4.2224	58.1747	4.0552
1817	53.2006	47.2963	47.39	4.3291	58.2051	4.1987
1818	53.3806	47.8836	47.6699	4.5978	57.1715	4.1299
1819	52.5695	48.7402	48.1603	4.3481	57.4925	3.9942
1820	51.88	48.3439	48.8734	4.1393	59.2185	3.0384
1821	49.4416	48.4608	48.7447	4.3023	60.6373	2.8591
1822	48.1539	49.5778	48.9989	4.8922	60.3718	3.3601
1823	47.9119	49.2074	50.3718	5.8281	59.469	3.5683
1824	48.8986	48.772	51.4268	6.9222	58.8835	3.898
1825	50.1348	47.7968	50.3889	6.715	56.0833	3.745
1826	50.7219	47.4958	49.7639	7.0142	55.9802	3.9353
1827	50.7606	46.8651	49.3178	7.3749	56.0518	4.011
1828	51.3466	46.9349	48.7121	8.0079	56.758	3.8291
1829	51.2596	48.0085	48.1667	8.6788	57.2548	3.6283
1830	50.3206	48.3534	47.6506	9.438	58.0048	4.47
1831	49.0101	47.0815	45.2933	9.0273	57.9327	8.4143
1832	48.5377	46.7524	46.9754	11.673	57.8697	8.9422
1833	47.4591	47.1614	45.8301	12.5421	57.9712	9.3975
1834	47.2516	46.972	46.0946	13.4033	57.5513	10.2208
1835	47.9973	46.1101	44.5844	13.3365	57.2324	10.2108
1836	48.5372	45.0561	41.7532	11.5857	55.9626	9.5599
1837	48.233	44.5556	39.0187	9.6987	55.781	9.2907
1838	47.7845	44.9651	37.8045	9.5678	56.4209	9.9543
1839	47.6423	45.009	38.0913	10.4753	56.4108	11.6588
1840	48.0218	44.554	38.875	11.0662	55.703	11.8381
1841	47.0541	45.0767	38.9888	10.7518	54.9535	10.8743
1842	46.5706	46.2698	39.3467	10.3675	55.5481	10.2245
1843	46.0069	46.6011	39.1544	9.9853	56.3451	10.4648
1844	46.4846	47.0349	38.9941	9.5058	57.2425	10.714
1845	46.6311	47.1413	38.9012	9.3034	57.5406	10.5584
1846	46.8094	47.1069	38.3723	9.3386	58.3125	10.3034
1847	47.2431	46.7942	38.8846	9.765	58.4797	9.642
1848	47.6847	47.6794	39.7265	10.4096	59.8835	9.4264
1849	48.1109	48.6132	40.563	10.1909	60.6474	9.2613
1850	47.8392	49.2894	41.4551	9.7524	60.0427	8.6761
1851	48.2744	50.2899	41.5353	9.6688	58.6645	8.3239
1852	48.1088	50.8974	41.5235	9.816	57.1197	8.1425
1853	48.0494	52.3011	41.2772	10.6982	57.1175	8.0184
1854	48.5908	52.5212	40.9898	11.2907	57.766	8.4842
1855	48.7187	52.4915	41.3472	11.4295	59.4583	8.5757
1856	48.2415	53.9958	42.3526	11.0237	61.9199	8.0973
1857	47.8917	55.4937	42.7404	10.9348	63.6923	7.6462
1858	47.6852	55.0222	43.2372	11.939	65.508	7.1824
1859	47.4697	55.0249	43.1384	13.5668	65.6955	7.0079
1860	47.1582	55.0645	43.5705	14.8885	64.9519	7.0237
1861	46.776	54.7085	44.7131	14.4932	64.6287	7.9637
1862	46.7574	54.2836	45.4428	14.4564	63.8691	9.2093
1863	47.3716	54.1249	44.7286	14.8707	62.7837	8.9543
1864	47.3158	52.5524	43.0155	14.3933	60.977	8.5605
1865	47.9501	51.191	42.5427	13.7166	58.9044	8.9132
1866	48.1332	51.0862	43.0037	13.6504	56.8045	10.143
1867	47.0929	50.1481	43.6843	13.7361	56.1341	10.8538
1868	45.4485	49.219	45.1202	13.4869	57.5598	10.9474
1869	44.414	49.5106	46.1715	14.347	60.0556	11.2114
1870	43.9395	49.5524	47.3221	13.6146	59.5978	11.2334
1871	43.6205	48.0582	46.9947	12.5121	57.8296	11.54
1872	43.7335	46.7328	45.805	11.5168	56.6052	11.9748
1873	43.5881	47.3751	44.6181	10.6167	54.7244	12.4432
1874	42.0637	48.9079	43.0999	9.8843	53.2324	12.7014
1875	41.888	50.6302	41.9728	10.0726	51.7639	13.4448
1876	42.2633	51.9751	42.2067	9.9311	49.4263	12.7019
1877	41.8891	51.0873	42.2009	10.1104	47.0999	12.3943
1878	41.2479	51.1169	42.2318	10.4432	46.4567	11.8449
1879	41.7213	50.0175	41.7634	10.4411	45.1565	11.5352
1880	41.655	48.328	41.5224	11.3901	44.6811	11.2965
1881	42.5027	46.8598	42.0727	11.6682	43.2612	10.9821
1882	43.4204	45.3466	42.3328	12.0731	41.8002	10.3554
1883	43.4246	45.3995	42.4995	13.3318	41.7991	9.6477
1884	43.3758	46.4339	41.7147	13.2019	41.4493	9.5857
1885	43.1736	47.8376	41.2393	12.5931	41.9167	10.4117
1886	43.3519	48.3143	42.0027	11.2634	43.8558	11.5415
1887	43.129	48.6746	42.1357	10.4637	43.9957	10.5279
1888	41.8004	49.2058	41.4375	10.4443	44.5139	10.6393
1889	41.043	49.9825	42.2831	11.1788	45.3034	10.1188
1890	40.8933	49.7905	42.0865	10.8244	46.9866	9.8696
1891	42.0011	50.6275	40.9995	10.4353	49.1715	10.3365
1892	42.4061	50.7074	40.6709	10.8843	51.359	12.1036
1893	42.0706	50.1249	41.9225	11.5405	55.2345	12.2734
1894	42.0913	50.3365	42.7094	11.4464	58.2746	12.2203
1895	42.3036	50.5899	43.4033	11.8297	59.5967	11.6399
1896	42.9108	51.1143	44.7147	11.5447	59.8141	10.6693
1897	43.9544	51.0275	44.8349	11.2224	60.9535	10.1903
1898	44.9023	49.6407	45.2121	10.5247	61.6111	11.0973
1899	44.7001	49.1418	45.9866	10.4243	61.5764	12.143
1900	44.3901	49.646	47.0224	11.3323	61.5486	12.836
1901	43.6481	50.1582	48.7073	11.6241	61.9968	12.1136
1902	43.8286	50.254	49.7687	11.4006	62.4898	10.7881
1903	43.6906	49.8857	49.9183	10.8486	63.1592	10.8528
1904	43.4039	49.554	48.4231	10.796	62.813	11.183
1905	42.9915	49.4291	47.6042	11.0163	61.7596	10.8155
1906	43.3153	48.7312	47.9418	11.4411	59.8787	10.0457
1907	43.9634	48.4667	48.3627	10.6877	59.2922	9.4038
1908	44.1486	49.4878	48.906	11.0221	58.4087	9.0452
1909	43.7458	50.0497	49.5625	12.4942	57.8713	9.2613
1910	43.6582	49.6889	49.5401	12.2834	56.9188	9.3049
1911	43.6837	50.5423	50.406	11.8502	55.8066	8.7282
1912	42.6269	50.664	51.7382	11.654	55.7623	7.9175
1913	41.5398	49.5698	52.469	12.1567	56.4311	8.0037
1914	41.7102	49.9709	52.0999	12.0957	56.203	9.01
1915	42.9613	51.8762	51.992	12.9069	56.0716	10.1215
1916	44.3264	54.6275	52.4551	14.5005	54.1287	10.633
1917	45.3264	56.2942	51.1341	13.9706	51.9973	10.5331
1918	45.5796	56.2233	49.9423	12.6751	50.0326	10.5105
1919	45.1412	55.9476	48.851	12.5904	47.8868	10.8344
1920	45.3928	55.2296	48.9145	11.928	47.1469	11.2655
1921	46.6141	54.7672	50.1554	11.2876	47.2201	11.7029
1922	48.3264	54.2825	49.4882	10.3591	48.7083	11.1377
1923	50.5855	54.0645	49.188	9.99	48.7521	10.3885
1924	52.2436	55.8439	49.3953	9.9069	49.539	10.1067
1925	52.7075	57.8603	49.922	9.5652	50.3878	9.6288
1926	52.5271	58.3487	49.7452	9.2492	51.0321	9.4295
1927	51.9496	58.7042	48.7821	9	52.179	10.6619
1928	51.0106	58.573	47.3317	8.7361	52.5513	11.1257
1929	49.8344	57.6561	47.7062	9.1719	51.3162	11.5137
1930	49.4984	57.1095	48.2869	9.9637	49.7885	11.1866
1931	50.1476	56.9296	48.086	10.7487	48.438	11.4295
1932	50.7967	56.8762	47.1079	11.918	49.3478	11.622
1933	50.9618	57.7831	48.6378	12.0452	49.8162	14.8365
1934	50.5372	57.1926	51.5267	14.1572	51.0887	15.6467
1935	49.0621	57.1365	52.328	14.1246	51.5823	17.0699
1936	47.8588	56.7587	53.3066	14.1456	52.7521	17.6856
1937	47.2999	56.527	52.9642	13.7907	54.1159	17.4227
1938	46.7203	56.4857	53.2468	14.2624	54.3451	16.3333
1939	48.9321	57.1497	52.9477	13.9385	55.1955	15.4848
1940	48.0621	57.0201	52.4722	13.062	55.7682	15.3807
1941	48.0642	56.2302	51.8654	12.5279	56.1223	14.8828
1942	47.3737	55.655	49.7986	11.4516	57.3269	14.5641
1943	47.0414	55.154	48.1597	10.7634	59.2382	15.5026
1944	46.983	55.046	47.8504	10.3165	59.2602	16.7187
1945	47.2813	55.1106	47.3878	10.1609	59.1624	17.6399
1946	47.3742	55.5148	47.1245	10.724	58.5881	18.2629
1947	47.3015	56.7582	46.5598	10.6246	58.2853	18.5168
1948	47.7781	56.6619	46.0764	9.7187	58.0331	18.7219
1949	48.6624	55.7312	45.8056	8.9869	58.4477	18.2492
1950	48.2611	55.7603	44.0139	8.4359	59.8787	16.4311
1951	48.3424	55.3079	42.196	7.5804	59.9054	16.2434
1952	48.4867	54.5884	41.4519	7.7634	60.2163	15.8197
1953	49.5414	54.5503	41.0358	8.551	59.1832	15.2981
1954	49.8859	55.3254	40.2831	8.8991	57.797	14.9022
1955	49.888	56.4307	40.0005	9.2482	56.7906	14.5941
1956	49.7426	57.0434	39.3285	9.3917	56.8194	14.3996
1957	49.7978	58.5085	38.383	9.4033	57.734	14.3233
1958	48.6263	59.4947	38.304	10.103	58.8291	15.0768
1959	48.4517	60.0587	37.9744	11.3396	59.3558	14.0636
1960	48.8402	61.6582	37.4979	12.0878	59.93	13.0705
1961	49.5855	61.691	38.1186	12.5137	59.3333	13.0878
1962	49.5817	61.3016	40.2046	13.5489	59.0529	14.0715
1963	51.2351	60.5746	41.266	13.4685	59.7046	15.5946
1964	52.4268	60.6942	40.8846	12.4963	60.1902	15.6167
1965	52.9825	60.628	41.6496	12.4075	59.1068	15.132
1966	54.2686	58.7481	42.922	12.3065	59.3648	14.6682
1967	55.1587	57.1212	44.8034	13.0499	59.4423	13.6619
1968	55.0754	56.0296	45.5566	11.9269	59.7447	13.153
1969	55.4559	54.9593	44.0759	10.7713	59.1079	12.6924
1970	56.0414	54.4566	43.3114	11.6367	58.4311	12.5205
1971	56.0711	54.7429	42.6239	12.6777	59.2922	12.266
1972	55.026	54.4746	42.2382	12.8428	60.4979	11.5126
1973	54.2367	53.4508	42.2703	12.5978	60.9856	11.2666
1974	54.1582	53.3646	42.9626	11.4905	59.9551	11.4763
1975	53.8057	53.7947	43.9177	11.3638	58.3045	12.2066
1976	53.5419	55.3296	44.5251	11.1824	57.2372	11.9527
1977	53.388	56.1921	44.6581	11.9338	57.023	12.8591
1978	52.3811	56.9307	45.9161	12.6362	57.6458	14.2234
1979	51.3174	56.9333	45.8307	12.9364	57.8088	13.9937
1980	51.1242	57.2661	45.2228	12.2061	57.0438	12.3849
1981	50.8079	57.6185	45.2762	12.4369	55.6458	12.8749
1982	50.8784	57.7111	45.6047	11.3785	53.2602	14.0347
1983	50.974	58.5365	45.8937	11.4953	51.3002	14.6209
1984	51.4485	59.7085	46.7575	11.6178	51.1464	15.1267
1985	51.7277	60.9825	47.6229	11.1546	51.4818	14.6577
1986	51.5621	62.0418	46.2527	10.132	51.3435	14.2844
1987	51.5663	62.2709	44.7489	9.1125	50.1688	13.5284
1988	50.8264	61.7344	43.765	8.8743	48.5288	13.3333
1989	50.6874	61.3085	44.1704	9.3633	48.3627	13.1604
1990	50.5308	61.3894	45.3627	9.02	48.7804	12.9869
1991	51.4915	61.2175	46.1571	8.4774	48.5438	13.0315
1992	52.3169	61.2249	47.0171	8.5174	48.4818	12.8197
1993	52.9889	60.6058	47.765	8.9763	48.3868	12.8307
1994	52.3954	60.163	47.8446	9.5915	48.7527	12.0552
1995	52.5669	58.1778	47.4663	10.0804	49.5486	12.6977
[truncated: 4,867 more rows]

## Sheet: Figure 4b
Figure 4b	Cell proliferation
	Typical		IRE
	Normoxia	Hypoxia	Normoxia	Hypoxia
Average	1	0.539035	1	1.84008
Stdev	0.0320207	0.0336144	0.0249669	0.0781166

## Sheet: Figure 4c
Figure 4c	qRT-PCR_Heatmap (Log2fold)
	Normoxia		Hypoxia
Gene	Day 4	Day 7	Day 4	Day 7
CA9	-0.332578425900451	-1.46448513484069	0.50610718486409	1.89621328206231
VEGFR	-0.275189338799411	-1.17353506875164	1.48270608084399	2.20945035276536
GLUT1	0.695373257177173	-1.2564207963506	1.66356135035976	1.8023949825053
ABCG2	0.571106307617687	-1.86881147727746	0.642392908735043	2.64723515456749
ABCC2	0.893208615321096	0.505284496288037	1.34371335119805	2.17265894708158
GSTP1	-1.37769413742964	-1.67354053198341	1.65523287219331	2.71328353493872
																			34.9215
																			35.1042
																			35.4663
																			35.92
																			35.2714
																			35.2519

[truncated: 18 more sheets: Figure 4d, Figure 5a, Figure 5b, Figure 5e, Figure 5f, Figure 6b, Figure 6c, Figure 6e, Figure 6f, Figure S2b, Figure S2e, Figure S2f, Figure S4, Figure S5, Figure S8a, Figure S9, Figure S10, Table S1]
